# Supplementary material for: 3,6,8-Tribromo­quinoline
Source: Acta Crystallogr Sect E Struct Rep Online. 2010 Nov 13;66(Pt 12):o3133. doi: 10.1107/S1600536810045484 (PMC3011610; doi:10.1107/S1600536810045484)
Supplement: Supplementary file 1 [file e-66-o3133-sup1.cif]

##############################################################################
###                                                                        ###
###        Electronic paper (Acta Crystallographica Section E)             ###
###                                                                        ###
##############################################################################
#                                                                            #
# This CIF contains the data in a paper accepted for publication in Acta     #
# Crystallographica Section E. It conforms to the requirements of Notes      #
# for Authors for Section E, and has been peer reviewed under the auspices   #
# of the IUCr Commission on Journals.                                        #
#                                                                            #
# Full details of the Crystallographic Information File format               #
# are given in the paper "The Crystallographic Information File (CIF):       #
# a New Standard Archive File for Crystallography" by S. R. Hall, F. H.      #
# Allen and I. D. Brown [Acta Cryst. (1991), A47, 655-685].                  #
#                                                                            #
# The current version of the core CIF dictionary is obtainable from          #
# ftp://ftp.iucr.org/pub/cif_core.dic. The current version number is 2.4.    #
#                                                                            #
# Software is freely available for graphical display of the structure(s) in  #
# this CIF.  For information consult the CIF home page http://www.iucr.org/  #
# cif/home.html                                                              #
#                                                                            #
# This file may be used for bona fide research purposes within the           #
# scientific community so long as proper attribution is given to the journal # 
# article from which it was obtained.                                        #
#                                                                            #
##############################################################################
                                             
data_global
_audit_creation_method     'PLATON <TABLE ACC> option'
_journal_date_recd_electronic     2010-10-28
_journal_date_accepted     2010-11-05
_journal_name_full     'Acta Crystallographica, Section E'
_journal_year     2010
_journal_volume     66
_journal_issue     12
_journal_page_first     o3133
_journal_page_last     o3133
_journal_paper_category     QO
_journal_coeditor_code     PV2350
_publ_contact_author_name     'Dr Mehmet Akkurt'
_publ_contact_author_address
;
Department of Physics
Faculty of Arts and Sciences
Erciyes University
38039 Kayseri
Turkey
;
_publ_contact_author_email     akkurt@erciyes.edu.tr
_publ_contact_author_fax     '+90-352-4374933'
_publ_contact_author_phone     '+90-352-4374901 ext. 33106'
_publ_section_title
;
3,6,8-Tribromoquinoline
;
loop_
    _publ_author_name
    _publ_author_address
    '\'Ismail \,Celik'
;
Department of Physics
Faculty of Arts and Sciences
Cumhuriyet University
58140 Sivas
Turkey
;
    'Mehmet Akkurt'
;
Department of Physics
Faculty of Sciences
Erciyes University
38039 Kayseri
Turkey
;
    'Salih \"Okten'
;
Department of Chemistry,
Faculty of Art and Science,
Gaziosmanpa\,sa University,
60240 Tokat,
Turkey
;
    'Osman \,Cakmak'
;
Department of Chemistry,
Faculty of Art and Science,
Gaziosmanpa\,sa University,
60240 Tokat,
Turkey
;
    'Santiago Garc\'ia-Granda'
;
Departamento Qu\'imica F\'isica y Anal\'itica
Facultad de Qu\'imica
Universidad Oviedo
C/ Juli\'an Claver\'ia, 8
33006 Oviedo (Asturias)
Spain
;
_exptl_special_details
;
 ^l^H NMR(400 MHz, CDCl~3~): \d 9.01 (d, <i>J~24~</i>= 2.0 Hz, 1H), 8.26 (d,
<i>J~42~</i>= 2.0 Hz, 1H), 8.18 (d, <i>J~57~</i> = 2.0 Hz, 1H), 7.90 (d,
<i>J~75~</i>= 2.0 Hz, 1H). ^13^C NMR (100 MHz, CDCl~3~): \d 153.4, 143.2(q),
137.5, 137.2, 131.5(q), 129.6, 126.8 (q), 122.0(q), 120.1(q). MS (EI) m/z 365,
363, 286, 205, 126; HRMS (EI) calcd for C~9~H~4~NBr~3~ (M^+^): 362.7893,
found: 362.7904. IR (cm^-1^) 3068, 3050, 1590, 1581, 1536,1455, 1380, 1353,
1081, 1070, 968, 904, 892, 871, 856, 813, 781, 678, 592.
;
data_I
_chemical_name_systematic
;
3,6,8-Tribromoquinoline
;
_chemical_name_common     ?
_chemical_formula_moiety     'C9 H4 Br3 N'
_chemical_formula_sum     'C9 H4 Br3 N'
_chemical_formula_structural     ?
_chemical_formula_iupac     'C9 H4 Br3 N'
_chemical_formula_weight     365.83
_chemical_melting_point     ?
_symmetry_cell_setting     monoclinic
_symmetry_space_group_name_H-M     'P 21/n'
_symmetry_space_group_name_Hall     '-P 2yn'
loop_
    _symmetry_equiv_pos_site_id
    _symmetry_equiv_pos_as_xyz
    1 x,y,z
    2 1/2-x,1/2+y,1/2-z
    3 -x,-y,-z
    4 1/2+x,1/2-y,1/2+z
_cell_length_a     3.9810(2)
_cell_length_b     12.4176(4)
_cell_length_c     19.7419(6)
_cell_angle_alpha     90
_cell_angle_beta     92.827(3)
_cell_angle_gamma     90
_cell_volume     974.74(7)
_cell_formula_units_Z     4
_cell_measurement_reflns_used     2025
_cell_measurement_theta_min     3.5564
_cell_measurement_theta_max     70.4407
_cell_measurement_temperature     296(2)
_cell_special_details
;
;
_exptl_crystal_description     needle
_exptl_crystal_colour     colourless
_exptl_crystal_size_max     0.5091
_exptl_crystal_size_mid     0.0630
_exptl_crystal_size_min     0.0301
_exptl_crystal_size_rad     ?
_exptl_crystal_density_diffrn     2.493
_exptl_crystal_density_meas     ?
_exptl_crystal_density_method     'Not Measured'
_exptl_crystal_F_000     680
_exptl_absorpt_coefficient_mu     14.931
_exptl_absorpt_correction_type     multi-scan
_exptl_absorpt_process_details
;
(CrysAlis Pro; Oxford Diffraction, 2010)
;
_exptl_absorpt_correction_T_min     0.049
_exptl_absorpt_correction_T_max     0.663
_exptl_special_details
;
;
_diffrn_ambient_temperature     296(2)
_diffrn_radiation_type     'Cu K\a'
_diffrn_radiation_wavelength     1.5418
_diffrn_radiation_source     'Enhance (Cu) X-ray Source'
_diffrn_radiation_monochromator     'graphite'
_diffrn_measurement_device_type
    'Oxford Diffraction Xcalibur diffractometer with a Ruby Gemini CCD detector'
_diffrn_measurement_method     '\w scans'
_diffrn_detector_area_resol_mean     10.2673
_diffrn_reflns_number     3688
_diffrn_reflns_av_R_equivalents     0.0595
_diffrn_reflns_av_sigmaI/netI     0.0450
_diffrn_reflns_theta_min     5.73
_diffrn_reflns_theta_max     70.57
_diffrn_reflns_theta_full     70.57
_diffrn_measured_fraction_theta_max     0.977
_diffrn_measured_fraction_theta_full     0.977
_diffrn_reflns_limit_h_min     -4
_diffrn_reflns_limit_h_max     4
_diffrn_reflns_limit_k_min     -9
_diffrn_reflns_limit_k_max     15
_diffrn_reflns_limit_l_min     -22
_diffrn_reflns_limit_l_max     24
_diffrn_reflns_reduction_process
;
;
_refine_special_details
;
Refinement on <i>F</i>^2^ for ALL reflections except those flagged by the user
for potential systematic errors. Weighted <i>R</i>-factors <i>wR</i> and all
goodnesses of fit <i>S</i> are based on <i>F</i>^2^, conventional
<i>R</i>-factors <i>R</i> are based on <i>F</i>, with <i>F</i> set to zero for
negative <i>F</i>^2^. The observed criterion of <i>F</i>^2^ > \s(<i>F</i>^2^)
is used only for calculating -<i>R</i>-factor-obs <i>etc</i>. and is not
relevant to the choice of reflections for refinement. <i>R</i>-factors based
on <i>F</i>^2^ are statistically about twice as large as those based on
<i>F</i>, and <i>R</i>-factors based on ALL data will be even larger.
;
_reflns_number_total     1816
_reflns_number_gt     1484
_reflns_threshold_expression     I>2\s(I)
_refine_ls_structure_factor_coef     Fsqd
_refine_ls_matrix_type     full
_refine_ls_R_factor_all     0.0623
_refine_ls_R_factor_gt     0.0536
_refine_ls_wR_factor_gt     0.1438
_refine_ls_wR_factor_ref     0.1504
_refine_ls_goodness_of_fit_ref     1.046
_refine_ls_restrained_S_all     1.046
_refine_ls_number_reflns     1816
_refine_ls_number_parameters     118
_refine_ls_number_restraints     0
_refine_ls_number_constraints     ?
_refine_ls_hydrogen_treatment     constr
_refine_ls_weighting_scheme     calc
_refine_ls_weighting_details
         'calc w=1/[\s^2^(Fo^2^)+(0.1066P)^2^]         where P=(Fo^2^+2Fc^2^)/3'
_atom_sites_solution_hydrogens     geom
_atom_sites_solution_primary     direct
_atom_sites_solution_secondary     difmap
_refine_ls_shift/su_max     0.001
_refine_ls_shift/su_mean     0.000
_refine_diff_density_max     1.446
_refine_diff_density_min     -0.795
_refine_ls_extinction_method     'none'
_refine_ls_abs_structure_details     ?
_refine_ls_abs_structure_Flack     .
loop_
    _atom_type_symbol
    _atom_type_description
    _atom_type_scat_dispersion_real
    _atom_type_scat_dispersion_imag
    _atom_type_scat_source
    N N 0.0311 0.0180 'International Tables Vol C Tables 4.2.6.8 and 6.1.1.4'
    Br Br -0.6763 1.2805 'International Tables Vol C Tables 4.2.6.8 and 6.1.1.4'
    H H 0.0000 0.0000 'International Tables Vol C Tables 4.2.6.8 and 6.1.1.4'
    C C 0.0181 0.0091 'International Tables Vol C Tables 4.2.6.8 and 6.1.1.4'
_computing_data_collection     'CrysAlis Pro (Oxford Diffraction, 2010)'
_computing_cell_refinement     'CrysAlis Pro (Oxford Diffraction, 2010)'
_computing_data_reduction     'CrysAlis Pro (Oxford Diffraction, 2010)'
_computing_structure_solution     'SIR97 (Altomare <i>et al.</i>,  1999)'
_computing_structure_refinement     'SHELXL97 (Sheldrick, 2008)'
_computing_molecular_graphics     'ORTEP-3 for Windows (Farrugia, 1999)'
_computing_publication_material
                                'WinGX (Farrugia, 1997) and PLATON (Spek, 2009)'
loop_
    _atom_site_type_symbol
    _atom_site_label
    _atom_site_fract_x
    _atom_site_fract_y
    _atom_site_fract_z
    _atom_site_U_iso_or_equiv
    _atom_site_thermal_displace_type
    _atom_site_calc_flag
    _atom_site_refinement_flags
    _atom_site_occupancy
    Br Br1 0.6380(2) 0.29099(6) 0.90189(4) 0.0568(3) Uani . . 1.000
    Br Br2 0.11453(19) -0.12590(6) 0.92944(4) 0.0525(3) Uani . . 1.000
    Br Br3 0.7497(2) 0.08258(7) 0.56672(4) 0.0608(3) Uani . . 1.000
    N N1 0.7203(14) 0.2168(5) 0.7553(3) 0.0440(17) Uani . . 1.000
    C C1 0.5666(16) 0.1396(5) 0.7921(3) 0.0396(17) Uani . . 1.000
    C C2 0.5134(15) 0.1576(5) 0.8619(3) 0.0404(17) Uani . . 1.000
    C C3 0.3758(16) 0.0808(5) 0.9010(3) 0.0428(17) Uani . . 1.000
    C C4 0.2822(16) -0.0184(5) 0.8725(3) 0.0425(17) Uani . . 1.000
    C C5 0.3078(15) -0.0384(5) 0.8042(3) 0.0405(17) Uani . . 1.000
    C C6 0.4583(15) 0.0399(5) 0.7636(3) 0.0387(17) Uani . . 1.000
    C C7 0.5126(16) 0.0209(5) 0.6946(3) 0.0426(17) Uani . . 1.000
    C C8 0.6665(16) 0.0996(5) 0.6597(3) 0.0429(17) Uani . . 1.000
    C C9 0.7713(17) 0.1961(6) 0.6919(3) 0.0462(17) Uani . . 1.000
    H H3 0.34400 0.09420 0.94660 0.0520 Uiso calc R 1.000
    H H5 0.22720 -0.10250 0.78520 0.0480 Uiso calc R 1.000
    H H7 0.44560 -0.04330 0.67380 0.0510 Uiso calc R 1.000
    H H9 0.88170 0.24730 0.66670 0.0550 Uiso calc R 1.000
loop_
    _atom_site_aniso_label
    _atom_site_aniso_U_11
    _atom_site_aniso_U_22
    _atom_site_aniso_U_33
    _atom_site_aniso_U_12
    _atom_site_aniso_U_13
    _atom_site_aniso_U_23
    Br1 0.0752(6) 0.0456(4) 0.0506(5) -0.0125(3) 0.0119(4) -0.0120(3)
    Br2 0.0622(5) 0.0498(5) 0.0464(4) -0.0097(3) 0.0107(3) 0.0057(3)
    Br3 0.0798(6) 0.0652(5) 0.0385(4) 0.0047(4) 0.0132(3) -0.0003(3)
    N1 0.053(3) 0.040(3) 0.039(3) -0.003(2) 0.003(2) 0.002(2)
    C1 0.043(3) 0.032(3) 0.044(3) 0.002(2) 0.003(2) 0.002(2)
    C2 0.044(3) 0.037(3) 0.040(3) 0.002(2) 0.000(2) -0.004(2)
    C3 0.042(3) 0.050(3) 0.037(3) -0.003(3) 0.007(2) -0.006(3)
    C4 0.046(3) 0.039(3) 0.043(3) 0.000(3) 0.006(2) 0.003(2)
    C5 0.045(3) 0.038(3) 0.038(3) 0.000(2) -0.004(2) 0.000(2)
    C6 0.039(3) 0.038(3) 0.039(3) 0.006(2) 0.000(2) 0.003(2)
    C7 0.048(3) 0.041(3) 0.039(3) 0.007(3) 0.005(2) -0.003(2)
    C8 0.045(3) 0.047(3) 0.037(3) 0.010(3) 0.004(2) 0.003(2)
    C9 0.053(3) 0.047(3) 0.039(3) -0.002(3) 0.006(3) 0.004(2)
_geom_special_details
;
Bond distances, angles <i>etc</i>. have been calculated using the rounded
fractional coordinates. All su's are estimated from the variances of the
(full) variance-covariance matrix. The cell e.s.d.'s are taken into account in
the estimation of distances, angles and torsion angles
;
loop_
    _geom_bond_atom_site_label_1
    _geom_bond_atom_site_label_2
    _geom_bond_site_symmetry_1
    _geom_bond_site_symmetry_2
    _geom_bond_distance
    _geom_bond_publ_flag
    Br1 C2 . . 1.891(6) no
    Br2 C4 . . 1.888(6) no
    Br3 C8 . . 1.893(6) no
    N1 C1 . . 1.366(9) no
    N1 C9 . . 1.303(8) no
    C1 C2 . . 1.422(8) no
    C1 C6 . . 1.418(9) no
    C2 C3 . . 1.359(9) no
    C3 C4 . . 1.397(9) no
    C4 C5 . . 1.380(8) no
    C5 C6 . . 1.412(9) no
    C6 C7 . . 1.410(8) no
    C7 C8 . . 1.359(9) no
    C8 C9 . . 1.410(9) no
    C3 H3 . . 0.9300 no
    C5 H5 . . 0.9300 no
    C7 H7 . . 0.9300 no
    C9 H9 . . 0.9300 no
loop_
    _geom_contact_atom_site_label_1
    _geom_contact_atom_site_label_2
    _geom_contact_distance
    _geom_contact_site_symmetry_1
    _geom_contact_site_symmetry_2
    _geom_contact_publ_flag
    Br1 N1 3.070(6) . . no
    Br1 Br3 3.6969(12) . 2_656 no
    Br1 C7 3.738(6) . 2_656 no
    Br2 C4 3.696(6) . 1_455 no
    Br2 C9 3.553(7) . 2_546 no
    Br3 Br1 3.6969(12) . 2_646 no
    Br3 Br3 3.8186(12) . 3_656 no
    Br1 H7 3.0800 . 2_656 no
    Br2 H9 3.1000 . 2_546 no
    Br2 H3 3.2000 . 3_657 no
    Br2 H9 3.2400 . 2_646 no
    Br2 H3 3.1500 . 3_557 no
    N1 Br1 3.070(6) . . no
    C4 Br2 3.696(6) . 1_655 no
    C5 C6 3.572(8) . 1_455 no
    C6 C5 3.572(8) . 1_655 no
    C6 C9 3.587(9) . 1_455 no
    C7 C8 3.542(9) . 1_455 no
    C7 Br1 3.738(6) . 2_646 no
    C8 C7 3.542(9) . 1_655 no
    C9 Br2 3.553(7) . 2_556 no
    C9 C6 3.587(9) . 1_655 no
    C5 H9 2.9800 . 2_646 no
    H3 Br2 3.1500 . 3_557 no
    H3 Br2 3.2000 . 3_657 no
    H5 H7 2.5100 . . no
    H5 H9 2.5800 . 2_646 no
    H7 H5 2.5100 . . no
    H7 Br1 3.0800 . 2_646 no
    H9 Br2 3.1000 . 2_556 no
    H9 Br2 3.2400 . 2_656 no
    H9 C5 2.9800 . 2_656 no
    H9 H5 2.5800 . 2_656 no
loop_
    _geom_angle_atom_site_label_1
    _geom_angle_atom_site_label_2
    _geom_angle_atom_site_label_3
    _geom_angle_site_symmetry_1
    _geom_angle_site_symmetry_2
    _geom_angle_site_symmetry_3
    _geom_angle
    _geom_angle_publ_flag
    C1 N1 C9 . . . 117.9(6) no
    N1 C1 C2 . . . 119.8(6) no
    N1 C1 C6 . . . 122.5(6) no
    C2 C1 C6 . . . 117.7(5) no
    Br1 C2 C1 . . . 119.6(5) no
    Br1 C2 C3 . . . 118.8(5) no
    C1 C2 C3 . . . 121.6(6) no
    C2 C3 C4 . . . 119.8(6) no
    Br2 C4 C3 . . . 118.6(4) no
    Br2 C4 C5 . . . 120.0(5) no
    C3 C4 C5 . . . 121.4(6) no
    C4 C5 C6 . . . 119.0(6) no
    C1 C6 C5 . . . 120.3(5) no
    C1 C6 C7 . . . 118.1(5) no
    C5 C6 C7 . . . 121.5(6) no
    C6 C7 C8 . . . 117.7(6) no
    Br3 C8 C7 . . . 121.1(5) no
    Br3 C8 C9 . . . 118.0(5) no
    C7 C8 C9 . . . 120.9(6) no
    N1 C9 C8 . . . 123.0(6) no
    C2 C3 H3 . . . 120.00 no
    C4 C3 H3 . . . 120.00 no
    C4 C5 H5 . . . 120.00 no
    C6 C5 H5 . . . 121.00 no
    C6 C7 H7 . . . 121.00 no
    C8 C7 H7 . . . 121.00 no
    N1 C9 H9 . . . 119.00 no
    C8 C9 H9 . . . 118.00 no
loop_
    _geom_torsion_atom_site_label_1
    _geom_torsion_atom_site_label_2
    _geom_torsion_atom_site_label_3
    _geom_torsion_atom_site_label_4
    _geom_torsion_site_symmetry_1
    _geom_torsion_site_symmetry_2
    _geom_torsion_site_symmetry_3
    _geom_torsion_site_symmetry_4
    _geom_torsion
    _geom_torsion_publ_flag
    C9 N1 C1 C2 . . . . 178.4(6) no
    C9 N1 C1 C6 . . . . -0.9(9) no
    C1 N1 C9 C8 . . . . 1.9(10) no
    N1 C1 C2 Br1 . . . . 2.9(8) no
    N1 C1 C2 C3 . . . . -176.9(6) no
    C6 C1 C2 Br1 . . . . -177.8(4) no
    C6 C1 C2 C3 . . . . 2.5(9) no
    N1 C1 C6 C5 . . . . 178.5(6) no
    N1 C1 C6 C7 . . . . -0.1(9) no
    C2 C1 C6 C5 . . . . -0.9(9) no
    C2 C1 C6 C7 . . . . -179.5(6) no
    Br1 C2 C3 C4 . . . . -179.9(5) no
    C1 C2 C3 C4 . . . . -0.2(9) no
    C2 C3 C4 Br2 . . . . 176.6(5) no
    C2 C3 C4 C5 . . . . -3.9(10) no
    Br2 C4 C5 C6 . . . . -175.1(5) no
    C3 C4 C5 C6 . . . . 5.4(9) no
    C4 C5 C6 C1 . . . . -3.0(9) no
    C4 C5 C6 C7 . . . . 175.5(6) no
    C1 C6 C7 C8 . . . . 0.1(9) no
    C5 C6 C7 C8 . . . . -178.4(6) no
    C6 C7 C8 Br3 . . . . -179.7(5) no
    C6 C7 C8 C9 . . . . 0.8(9) no
    Br3 C8 C9 N1 . . . . 178.6(5) no
    C7 C8 C9 N1 . . . . -1.9(10) no
