# Supplementary material for: 3,6,8-Tribromo­quinoline
Source: Acta Crystallogr Sect E Struct Rep Online. 2010 Nov 13;66(Pt 12):o3133. doi: 10.1107/S1600536810045484 (PMC3011610; doi:10.1107/S1600536810045484)
Supplement: Supplementary file 2 [file e-66-o3133-Isup2.hkl]

# 
# h,k,l, Fc-squared, Fo-squared, sigma(Fo-squared) and status flag 
# 
data_I
_shelx_title '  A-3 in P 21/n' 
_shelx_refln_list_code          4 
_shelx_F_calc_maximum      269.35 
_exptl_crystal_F_000       680.00 
_reflns_d_resolution_high  0.8175 
 
loop_ 
 _symmetry_equiv_pos_as_xyz 
 'x, y, z' 
 '-x+1/2, y+1/2, -z+1/2' 
 '-x, -y, -z' 
 'x-1/2, -y-1/2, z-1/2' 
 
_cell_length_a     3.9810 
_cell_length_b    12.4176 
_cell_length_c    19.7419 
_cell_angle_alpha  90.000 
_cell_angle_beta   92.827 
_cell_angle_gamma  90.000 
 
_shelx_F_squared_multiplier     1.000 
 
loop_ 
 _refln_index_h 
 _refln_index_k 
 _refln_index_l 
 _refln_F_squared_calc 
 _refln_F_squared_meas 
 _refln_F_squared_sigma 
 _refln_observed_status 
   2   0   0     5758.81     6430.39    118.76 o 
   4   0   0      143.96      149.39     26.09 o 
   1   1   0       49.47       88.85     22.70 o 
   2   1   0      442.93      487.82     41.41 o 
   3   1   0      407.64      373.51     12.35 o 
   4   1   0       72.18       85.28     17.69 o 
   1   2   0    25610.66    29492.59   1213.80 o 
   2   2   0       62.11      129.18     38.74 o 
   3   2   0      104.93       96.84      8.33 o 
   4   2   0      375.42      482.76     24.30 o 
   1   3   0    10661.80    15467.77    151.97 o 
   2   3   0     7453.65     5387.76    118.43 o 
   3   3   0     1584.56     1584.65    110.60 o 
   4   3   0       11.22       -5.67     24.90 o 
   0   4   0     6906.82     6874.37     71.51 o 
   1   4   0    13133.73    14144.07    139.23 o 
   3   4   0      135.89      135.48     11.12 o 
   4   4   0      130.65      195.78     29.91 o 
   1   5   0       16.76       40.82     25.97 o 
   2   5   0     2735.19     2865.05     98.01 o 
   3   5   0      377.51      345.70     17.77 o 
   4   5   0      131.78      184.84     27.75 o 
   0   6   0     4052.00     4121.15     71.22 o 
   1   6   0     6046.14     5688.90    102.92 o 
   2   6   0     2928.92     3175.56    102.21 o 
   3   6   0     2937.03     2997.44    105.83 o 
   4   6   0       14.75       34.78     21.75 o 
   1   7   0      200.35      188.81     27.43 o 
   2   7   0     1871.88     2175.54     41.58 o 
   3   7   0        3.47        4.60     13.50 o 
   4   7   0       15.23       16.79     17.43 o 
   1   8   0       10.81       29.40     11.09 o 
   2   8   0      556.87      682.83     41.18 o 
   3   8   0      585.69      658.91     25.21 o 
   4   8   0       96.87       70.05     18.64 o 
   1   9   0     2563.99     2870.66     45.14 o 
   2   9   0     1638.14     1818.44     50.04 o 
   3   9   0      217.98      265.76     21.15 o 
   0  10   0     2667.52     2759.88     69.74 o 
   1  10   0       57.22       46.70     12.58 o 
   2  10   0      374.09      386.16     19.27 o 
   3  10   0      477.21      547.89     62.95 o 
   1  11   0      208.25      241.44     16.21 o 
   2  11   0       99.53      108.56     12.55 o 
   1  12   0       16.55       12.20     13.85 o 
   2  12   0       96.30       96.89     23.19 o 
   1  13   0      353.76      359.75     30.97 o 
   2  13   0       23.28       11.96     12.33 o 
   0  14   0      723.47      775.50     33.97 o 
   1  14   0       13.07        8.48     10.46 o 
  -3   0   1      190.95      183.64     16.12 o 
   1   0   1     6943.98     7481.45     81.24 o 
   3   0   1      712.24      615.25     30.25 o 
  -4   1   1      651.55      845.67     31.72 o 
  -3   1   1      899.37      857.08     59.20 o 
  -2   1   1     2665.00     2829.64     79.17 o 
  -1   1   1    23267.22    29754.57    147.48 o 
   1   1   1     2184.34     2614.68     52.23 o 
   2   1   1     3616.64     3903.68     67.01 o 
   3   1   1     5202.76     4484.26     59.67 o 
   4   1   1      237.19      341.73     31.61 o 
  -4   2   1      292.22      338.67     22.50 o 
  -3   2   1      578.49      571.84     40.42 o 
  -2   2   1    12399.06    12756.85    158.81 o 
  -1   2   1      664.43      706.90    102.43 o 
   0   2   1     1318.26     1430.03     98.79 o 
   1   2   1    16574.88    20557.43    762.99 o 
   2   2   1     6390.75     6438.41    124.13 o 
   3   2   1       38.59       30.10      7.03 o 
   4   2   1      436.68      571.44     25.46 o 
  -4   3   1       39.50       65.50     28.81 o 
  -3   3   1     2226.27     2360.40     62.19 o 
  -2   3   1      165.68      214.99     36.18 o 
  -1   3   1     5146.74     8109.63    103.40 o 
   0   3   1       56.16       63.82     13.85 o 
   1   3   1    15137.13    19887.05   3020.75 o 
   2   3   1     1284.10      818.85     62.42 o 
   3   3   1      614.74      588.41     21.76 o 
   4   3   1        0.01       -1.07     20.65 o 
  -4   4   1      168.06      220.13     29.54 o 
  -3   4   1     2876.13     3088.39     78.08 o 
  -2   4   1      839.25      673.53    317.49 o 
  -1   4   1     2838.92     2855.07    248.11 o 
   0   4   1     4034.17     4364.32     61.43 o 
   1   4   1     8470.55     8969.42    120.65 o 
   2   4   1     1271.08      355.91     55.27 o 
   3   4   1      363.55      316.09     13.45 o 
   4   4   1        8.46       25.00     23.68 o 
  -4   5   1      785.55     1256.70     50.54 o 
  -3   5   1       40.35       40.46     13.15 o 
  -2   5   1       42.64       48.88     13.19 o 
  -1   5   1     4763.07     4694.91    419.95 o 
   0   5   1     3949.66     4305.83     46.75 o 
   1   5   1     1525.45     1550.76     64.65 o 
   2   5   1     8919.59     9804.50     92.68 o 
   3   5   1      182.52      188.73     16.19 o 
   4   5   1      915.49     1411.80     52.07 o 
  -4   6   1       77.04      117.06     25.13 o 
  -3   6   1      107.78      124.06     16.69 o 
  -2   6   1      211.14      229.30     18.65 o 
  -1   6   1     1478.86     1158.77    691.75 o 
   0   6   1       22.26       30.97     11.51 o 
   2   6   1        1.64       -5.53     11.22 o 
   3   6   1      560.45      611.90     37.91 o 
   4   6   1        1.02        2.25     20.39 o 
  -4   7   1      111.17      140.50     21.81 o 
  -3   7   1       19.70       39.60     13.68 o 
  -2   7   1     6265.12     6343.20    106.80 o 
  -1   7   1      256.19      252.45     30.43 o 
   0   7   1    25248.20    26053.61    197.36 o 
   1   7   1      227.22      187.76     27.26 o 
   2   7   1       30.39       36.78     13.19 o 
   3   7   1     1141.85     1125.89     33.21 o 
   4   7   1       25.39       44.20     19.16 o 
  -4   8   1       41.36       38.07     19.25 o 
  -3   8   1      426.35      492.86     22.32 o 
  -2   8   1     4242.81     4251.94    100.70 o 
  -1   8   1      285.04      260.65     23.29 o 
   1   8   1     7925.93     8373.13    117.17 o 
   2   8   1        5.73        7.83     13.90 o 
   3   8   1      153.25      197.39     17.78 o 
   4   8   1        3.10       27.96     15.60 o 
  -3   9   1        0.70       13.46     15.51 o 
  -2   9   1       65.23      100.96     13.87 o 
  -1   9   1     3036.04     3007.67     60.96 o 
   0   9   1       26.71       40.30     21.63 o 
   1   9   1     1762.12     1745.47     30.11 o 
   2   9   1       75.90       95.09     14.66 o 
   3   9   1      468.06      517.84     24.72 o 
  -3  10   1      170.65      192.42     25.37 o 
  -2  10   1      304.32      318.40     17.94 o 
  -1  10   1      226.03      243.23     39.13 o 
   0  10   1     1625.48     1753.47     40.04 o 
   1  10   1     2051.71     2192.17     58.54 o 
   2  10   1     2340.36     2362.87     47.97 o 
   3  10   1      247.94      277.87     32.15 o 
  -3  11   1       19.89       12.58     15.97 o 
  -2  11   1      193.04      198.91     14.31 o 
  -1  11   1     4137.01     3916.50    143.13 o 
   0  11   1     1403.01     1321.91     34.87 o 
   1  11   1      627.14      673.86     23.35 o 
   2  11   1        7.89       16.91     13.77 o 
  -2  12   1        0.54       -4.51     11.33 o 
  -1  12   1       17.63       44.21     15.35 o 
   0  12   1        3.79       -1.24     20.39 o 
   1  12   1       30.11       48.97     11.90 o 
   2  12   1       33.50       38.95     16.00 o 
  -1  13   1     1885.07     1965.49     57.28 o 
   1  13   1      318.36      332.56     41.84 o 
   2  13   1      113.71       95.27     12.72 o 
  -1  14   1       13.19       12.41     10.02 o 
   0  14   1      380.97      409.15     19.09 o 
   1  14   1      528.38      563.23     29.45 o 
   0  15   1        0.06       12.39      8.22 o 
  -4   0   2      471.19      520.65     37.71 o 
  -2   0   2    20628.72    20958.11    159.71 o 
   2   0   2     3623.19     3871.21     92.26 o 
   4   0   2       86.56       79.86     24.54 o 
  -4   1   2      134.50      158.15     19.60 o 
  -3   1   2       28.28       27.13      8.37 o 
  -2   1   2       47.03       60.13     11.03 o 
  -1   1   2     8593.45     8284.13     56.24 o 
   0   1   2        9.66       -1.43     26.06 o 
   1   1   2    66014.71    82099.23   5488.05 o 
   2   1   2     2340.25     2865.33     59.15 o 
   3   1   2       74.68       83.40      8.46 o 
   4   1   2       19.20        5.91     14.26 o 
  -4   2   2        0.15       -9.17     16.14 o 
  -3   2   2        3.93       15.97      7.89 o 
  -2   2   2     1275.75     1201.91     35.94 o 
  -1   2   2    11207.44    10713.58    252.56 o 
   0   2   2        5.94        5.81     11.26 o 
   1   2   2        8.87       38.86     12.53 o 
   2   2   2    11168.46    11505.89    314.90 o 
   3   2   2        5.20       -3.59     12.39 o 
   4   2   2      262.72      342.28     33.89 o 
  -4   3   2       50.12       72.85     28.73 o 
  -3   3   2     2417.90     2376.58    121.77 o 
  -2   3   2       23.45       25.50     15.96 o 
  -1   3   2     1115.25     1193.04     59.96 o 
   0   3   2    47552.19    47388.88    183.26 o 
   1   3   2    11190.37    14363.30   1735.08 o 
   2   3   2    10671.42     6383.63    150.34 o 
   3   3   2       70.89       64.05      8.55 o 
   4   3   2       46.47       46.47     22.78 o 
  -4   4   2      107.77      159.03     30.39 o 
  -3   4   2      989.44     1076.96     35.30 o 
  -2   4   2     1201.31      947.96    415.73 o 
  -1   4   2    12257.76    12482.31    682.33 o 
   0   4   2    10365.98    11099.79    101.26 o 
   1   4   2     1506.25     1575.68     57.91 o 
   2   4   2       47.68       38.47     47.96 o 
   3   4   2       25.89       30.02      8.98 o 
   4   4   2       52.61       67.22     24.61 o 
  -4   5   2      246.84      337.69     31.73 o 
  -3   5   2       71.31       81.35     33.07 o 
  -2   5   2     1823.87     1715.74     52.02 o 
  -1   5   2      237.36      197.11     19.32 o 
   0   5   2      228.12      223.42     21.47 o 
   1   5   2      324.89      264.96     40.40 o 
   2   5   2      498.78      568.74     26.97 o 
   3   5   2       83.56       85.50     10.30 o 
   4   5   2      620.62      882.55     43.58 o 
  -4   6   2      101.47      152.74     23.46 o 
  -3   6   2      563.76      560.10     24.31 o 
  -2   6   2      108.42      100.02     11.60 o 
  -1   6   2    24114.75    21799.13    202.96 o 
   0   6   2     3888.24     4211.24     51.56 o 
   2   6   2      988.52     1143.60     27.93 o 
   3   6   2     1711.38     1763.39     72.94 o 
   4   6   2       38.71       74.37     23.42 o 
  -4   7   2       11.63       18.95     16.49 o 
  -3   7   2       64.79       91.82     14.42 o 
  -2   7   2      869.84      868.73     75.74 o 
  -1   7   2     6078.46     5783.98    115.12 o 
   0   7   2     4280.57     4680.27     90.72 o 
   1   7   2     1985.13     1479.55    726.25 o 
   2   7   2      433.41      459.00     27.29 o 
   3   7   2       94.21       92.01     15.79 o 
   4   7   2      151.91      227.88     21.96 o 
  -4   8   2      114.69      120.25     21.50 o 
  -3   8   2       36.52       41.37     13.02 o 
  -2   8   2       52.32       53.42     30.95 o 
  -1   8   2      742.91      730.97     19.06 o 
   0   8   2      120.83      153.44     25.51 o 
   1   8   2     1035.10     1070.45     50.23 o 
   2   8   2      520.39      551.79     32.32 o 
   3   8   2      505.19      540.92     24.13 o 
  -3   9   2      661.55      622.28     45.18 o 
  -2   9   2     1717.97     1772.84     39.26 o 
  -1   9   2      427.38      430.46     16.82 o 
   0   9   2     1201.46     1399.47     56.12 o 
   1   9   2     4108.04     3781.24    109.70 o 
   2   9   2       52.37       38.83     14.53 o 
   3   9   2        5.00       -4.47     10.64 o 
  -3  10   2      438.74      424.18     32.55 o 
  -2  10   2      234.81      244.70     16.53 o 
  -1  10   2       79.57       94.47     15.46 o 
   0  10   2      578.32      627.32     43.37 o 
   1  10   2      429.69      409.71     20.57 o 
   2  10   2      427.61      491.40     26.25 o 
   3  10   2      218.41      299.87     26.77 o 
  -3  11   2      302.73      331.67     22.90 o 
  -2  11   2      257.36      266.71     15.01 o 
  -1  11   2      322.03      357.91     33.32 o 
   0  11   2      105.74      109.24     16.80 o 
   1  11   2      487.75      502.92     22.00 o 
   2  11   2       76.29       88.02     16.35 o 
  -2  12   2      591.47      598.87     35.31 o 
  -1  12   2       79.65       87.10     22.04 o 
   0  12   2        4.19        8.75     13.50 o 
   1  12   2       69.01       81.10     13.73 o 
   2  12   2     2089.67     2012.40     51.76 o 
  -1  13   2      102.80      122.78     23.15 o 
   0  13   2      459.71      404.72     20.94 o 
   1  13   2      138.39      146.14     15.19 o 
   2  13   2       19.90       23.74     12.63 o 
  -1  14   2        3.79       -1.58     10.06 o 
   0  14   2      155.65      182.06     21.86 o 
   1  14   2       10.40       -4.92     16.86 o 
   0  15   2      165.23      141.04     10.20 o 
  -3   0   3     3762.47     3594.67    474.49 o 
  -1   0   3    16565.09    15398.84     98.25 o 
   1   0   3      169.65      123.45     25.37 o 
   3   0   3      641.04      507.11     39.25 o 
  -4   1   3      229.60      303.20     22.88 o 
  -3   1   3     1946.26     1868.51     41.74 o 
  -2   1   3        2.10        2.60      8.09 o 
  -1   1   3    11032.58    10306.82     53.77 o 
   0   1   3      467.83      327.15     13.67 o 
   1   1   3    15478.28    17244.50     86.28 o 
   2   1   3     2264.73     2431.38     56.34 o 
   3   1   3     1808.89     1499.35    182.35 o 
   4   1   3       11.67       20.16     11.77 o 
  -4   2   3      961.13     1291.62     38.00 o 
  -3   2   3     1172.98     1142.06     77.46 o 
  -2   2   3     4328.31     4171.14     93.37 o 
  -1   2   3      816.26      791.80     45.02 o 
   0   2   3     6493.90     7598.00    135.74 o 
   1   2   3     1062.30     1291.02    197.04 o 
   2   2   3     2292.05     2356.42    248.24 o 
   3   2   3      913.47      735.78    102.84 o 
   4   2   3     1106.11     1363.27     36.20 o 
  -4   3   3       99.67      132.57     17.65 o 
  -3   3   3      441.39      426.04     18.57 o 
  -2   3   3      794.85      718.22     31.57 o 
  -1   3   3        1.08        1.91     11.58 o 
   0   3   3     1856.24     2073.33     46.62 o 
   1   3   3      314.81      363.60     24.97 o 
   2   3   3     1095.14     1010.31    353.19 o 
   3   3   3      510.72      422.06     15.40 o 
   4   3   3       18.54       15.45     13.63 o 
  -4   4   3        6.41       25.81     24.36 o 
  -3   4   3     2158.59     2202.71    162.81 o 
  -2   4   3     6598.16     4473.05   2470.22 o 
  -1   4   3      511.12      527.54     47.36 o 
   0   4   3    34313.38    35973.17    200.37 o 
   1   4   3     4141.93     4816.46    444.44 o 
   2   4   3     3804.30     3454.94     97.15 o 
   3   4   3     4258.05     3738.41     50.86 o 
   4   4   3       63.15       75.04     24.80 o 
  -4   5   3       11.06       57.03     22.71 o 
  -3   5   3       78.36       71.84     32.73 o 
  -2   5   3     4960.28     4570.56     81.98 o 
  -1   5   3     4289.36     3806.39     82.57 o 
   0   5   3      826.05      719.77     35.53 o 
   1   5   3       19.38       21.54     33.02 o 
   2   5   3     6938.47     7637.26    206.45 o 
   3   5   3      114.27       69.97     13.08 o 
   4   5   3       22.38       49.54     23.45 o 
  -4   6   3        0.53       15.08     19.50 o 
  -3   6   3      725.44      761.16     37.26 o 
  -2   6   3     1448.70     1464.40     36.69 o 
  -1   6   3     3450.84     3134.36     81.92 o 
   0   6   3      507.20      664.20     37.68 o 
   2   6   3       18.74       29.22     12.95 o 
   3   6   3      928.32      955.06    125.91 o 
   4   6   3      224.43      369.92     29.78 o 
  -4   7   3       36.49       76.20     18.58 o 
  -3   7   3       38.12       58.19     19.01 o 
  -2   7   3     6434.44     6269.32     77.54 o 
  -1   7   3     1498.72     1444.31     60.08 o 
   0   7   3       25.25       47.10     23.40 o 
   1   7   3      178.32      113.52     54.66 o 
   2   7   3     3935.52     4561.20     89.22 o 
   3   7   3       69.03       67.94     18.49 o 
   4   7   3        8.62       13.91     16.99 o 
  -4   8   3       35.97       20.27     18.79 o 
  -3   8   3      419.79      482.35     27.83 o 
  -2   8   3        9.52       17.02     11.91 o 
  -1   8   3     5138.68     4808.18     92.96 o 
   0   8   3        2.50       -1.54     20.70 o 
   1   8   3     4972.98     4465.45     73.11 o 
   2   8   3      759.44      888.57     32.86 o 
   3   8   3      391.94      431.95     21.49 o 
  -3   9   3        0.18        6.40     27.13 o 
  -2   9   3       81.00       49.65     16.08 o 
  -1   9   3        2.89        4.12     13.57 o 
   0   9   3      836.70      892.72     47.89 o 
   1   9   3      365.00      361.67     18.96 o 
   2   9   3       18.33       -0.52     17.08 o 
   3   9   3       28.00       32.74     12.18 o 
  -3  10   3        2.84      -16.41     20.43 o 
  -2  10   3      168.61      129.44     17.20 o 
  -1  10   3      969.01      922.71     50.46 o 
   0  10   3    11960.68    12040.59    158.35 o 
   1  10   3     1119.35     1053.74     53.53 o 
   2  10   3      627.18      724.87    121.37 o 
   3  10   3       57.34       41.33     19.97 o 
  -3  11   3      184.32      203.09     20.49 o 
  -2  11   3      348.84      310.55     24.88 o 
  -1  11   3      948.33      932.93     47.48 o 
   0  11   3        7.87        9.69     16.04 o 
   1  11   3      794.19      872.08     39.01 o 
   2  11   3       50.79       64.68     22.41 o 
   3  11   3      162.15      185.95     19.55 o 
  -2  12   3       20.54       15.51     17.62 o 
  -1  12   3       18.36       25.05     21.90 o 
   0  12   3        2.70       14.39     11.73 o 
   1  12   3      559.01      612.35     35.69 o 
   2  12   3      127.48      110.70     21.35 o 
  -2  13   3      101.94      106.84     15.40 o 
  -1  13   3      501.04      492.07     16.73 o 
   0  13   3      249.91      231.21     14.12 o 
   1  13   3      523.60      544.45     37.45 o 
   2  13   3       95.73       82.51     13.35 o 
  -1  14   3      230.26      201.29     20.37 o 
   0  14   3     1357.71     1291.62     55.27 o 
   1  14   3       42.43       31.99      9.91 o 
   0  15   3       48.51       49.44     11.46 o 
  -4   0   4      381.51      486.57     39.58 o 
  -2   0   4     8746.47     8552.08    103.55 o 
   0   0   4    18927.28    14802.24    146.10 o 
   2   0   4    12259.50    13265.86    179.01 o 
   4   0   4      154.92      185.29     17.84 o 
  -4   1   4        1.72       -1.58     17.61 o 
  -3   1   4       13.08       27.71     11.27 o 
  -2   1   4      960.65      901.48     38.71 o 
  -1   1   4    23316.21    21905.47    515.50 o 
   1   1   4     9437.98    10108.70    203.14 o 
   2   1   4     1072.44     1018.18     65.64 o 
   3   1   4       24.74       27.52      7.41 o 
   4   1   4       24.63       31.51     11.41 o 
  -4   2   4      180.90      233.54     37.84 o 
  -3   2   4      286.87      294.71     16.44 o 
  -2   2   4     2321.86     2392.48    130.62 o 
  -1   2   4     4110.53     4065.57    153.72 o 
   0   2   4     2488.53     3008.66     96.89 o 
   1   2   4     1312.49     1762.82    211.23 o 
   2   2   4       18.64       11.77     26.06 o 
   3   2   4      582.03      475.45    111.08 o 
   4   2   4       43.89       49.11     14.81 o 
  -4   3   4        3.65       12.94     16.19 o 
  -3   3   4       95.75       87.99     13.25 o 
  -2   3   4     8003.71     6424.88    937.95 o 
  -1   3   4    11019.98    10530.03    401.02 o 
   0   3   4    41803.62    45966.37    232.78 o 
   1   3   4     1805.28     2257.96     34.68 o 
   2   3   4      100.29       73.63     27.75 o 
   3   3   4     3250.93     2692.76    490.42 o 
   4   3   4        6.88        7.38     13.09 o 
  -4   4   4       38.84       66.21     24.59 o 
  -3   4   4      457.40      508.80     42.65 o 
  -2   4   4     2050.04     1955.72     69.34 o 
  -1   4   4      227.70      207.37     13.81 o 
   0   4   4       69.75      121.70     23.75 o 
   1   4   4    11467.60    13845.39    900.32 o 
   2   4   4      507.31      481.99     41.28 o 
   3   4   4       96.80       84.89     11.68 o 
   4   4   4        0.17       -7.32     12.77 o 
  -4   5   4      428.30      610.60     37.78 o 
  -3   5   4       80.10       63.22     19.54 o 
  -2   5   4       67.12       80.36     13.01 o 
  -1   5   4      987.48      911.67     45.61 o 
   0   5   4     4093.21     4805.50     92.16 o 
   1   5   4    10625.64    13220.83    749.74 o 
   2   5   4     1694.44     1835.97     40.33 o 
   3   5   4      824.38      799.06     90.13 o 
   4   5   4      261.17      345.01     30.41 o 
  -4   6   4        7.18       26.33     21.35 o 
  -3   6   4     2105.98     2391.69     61.67 o 
  -2   6   4       39.11       66.90     13.71 o 
  -1   6   4      236.07      197.12     27.38 o 
   0   6   4        3.56        5.11     20.69 o 
   1   6   4    14434.32    17233.75    188.36 o 
   2   6   4       41.46       28.62     12.65 o 
   3   6   4      463.00      417.43    103.45 o 
   4   6   4       14.85       21.99     18.22 o 
  -4   7   4       58.72       61.09     17.36 o 
  -3   7   4     1456.64     1529.36     48.01 o 
  -2   7   4      854.14      851.05     30.26 o 
  -1   7   4     4037.82     3628.91     64.99 o 
   0   7   4     7203.35     8204.02    134.28 o 
   1   7   4      308.14      363.28     17.41 o 
   2   7   4       54.26       52.80     17.04 o 
   3   7   4      147.39      152.65     46.25 o 
   4   7   4        4.02        7.97     16.17 o 
  -4   8   4       14.30        7.55     16.85 o 
  -2   8   4      689.51      644.17     22.11 o 
  -1   8   4      561.31      555.07     22.48 o 
   0   8   4      145.94      160.07     28.20 o 
   1   8   4     2362.03     2384.43    132.27 o 
   2   8   4      857.90      964.73     40.64 o 
   3   8   4       61.19       41.93     14.59 o 
  -3   9   4       51.64       38.98     29.52 o 
  -2   9   4       18.19        5.19     11.02 o 
  -1   9   4     2924.00     2970.39     64.38 o 
   0   9   4      437.46      470.45     38.55 o 
   1   9   4      189.01      182.75     16.42 o 
   2   9   4     1922.19     2243.52    116.98 o 
   3   9   4      499.57      503.98     21.05 o 
  -3  10   4       51.85       52.01     22.93 o 
  -2  10   4      159.88      141.42     17.31 o 
  -1  10   4      953.10      931.12     53.37 o 
   0  10   4     1062.54     1067.45     53.96 o 
   1  10   4      102.20      104.76     16.69 o 
   2  10   4      210.82      210.11     30.99 o 
   3  10   4        4.12       -1.82     17.71 o 
  -3  11   4       70.08       93.68     17.41 o 
  -2  11   4     1159.05     1021.48     75.00 o 
  -1  11   4      319.25      335.77     35.51 o 
   0  11   4      527.03      527.21     28.14 o 
   1  11   4       72.44       72.52     15.43 o 
   2  11   4        8.74       -6.20     23.42 o 
   3  11   4      443.98      496.29     24.67 o 
  -2  12   4     1005.31      905.56     38.18 o 
  -1  12   4        2.49        7.35     12.83 o 
   0  12   4      170.07      159.92     15.11 o 
   1  12   4      205.92      243.14     23.85 o 
   2  12   4     1053.65     1022.97     39.74 o 
  -2  13   4      228.37      219.84     17.54 o 
  -1  13   4        0.61       10.10     12.37 o 
   0  13   4        1.26        8.64     10.34 o 
   1  13   4      559.48      594.40     23.36 o 
   2  13   4        6.40       16.05     11.63 o 
  -1  14   4      111.79      126.59     11.79 o 
   0  14   4      204.83      215.65     19.07 o 
   1  14   4        0.37        4.13     11.50 o 
  -3   0   5     6566.12     6735.04    501.70 o 
  -1   0   5     5297.33     4972.72     79.93 o 
   1   0   5      284.13      358.17     36.96 o 
   3   0   5     2069.21     1792.46    111.22 o 
  -4   1   5       87.50       95.73     20.51 o 
  -3   1   5     2811.67     2739.53     43.43 o 
  -2   1   5     4811.53     4390.23     81.58 o 
  -1   1   5     1203.79     1135.67     36.02 o 
   1   1   5    12623.08    13648.78     90.76 o 
   2   1   5       10.02       -9.57     24.68 o 
   3   1   5      134.84      120.14     11.97 o 
   4   1   5       57.07       79.41     15.73 o 
  -4   2   5      866.50     1100.56     88.15 o 
  -3   2   5       52.63       59.82     13.89 o 
  -2   2   5      712.83      733.10     29.01 o 
  -1   2   5       31.53       26.40     16.36 o 
   0   2   5      176.31      253.40     25.07 o 
   1   2   5     3991.02     4392.84     50.53 o 
   2   2   5    15066.33    12822.62   3604.89 o 
   3   2   5     1402.76     1105.53    296.13 o 
   4   2   5      370.48      423.73     22.61 o 
  -4   3   5       50.23       60.84     17.03 o 
  -3   3   5      412.50      386.44     18.84 o 
  -2   3   5      849.65      755.34     34.09 o 
  -1   3   5    14898.61    11030.83   1903.71 o 
   0   3   5      894.64      987.29     41.14 o 
   1   3   5     2274.32     2666.35    142.90 o 
   2   3   5     1298.29     1096.45    451.85 o 
   3   3   5      166.98      157.53     12.08 o 
   4   3   5        8.11       16.34     13.87 o 
  -4   4   5      190.99      287.59     33.60 o 
  -3   4   5       96.37      109.41     14.32 o 
  -2   4   5     6365.60     6054.75    322.92 o 
  -1   4   5    10851.87    10330.69    128.32 o 
   0   4   5     6356.01     7375.18    108.29 o 
   1   4   5      899.93      866.16     42.86 o 
   2   4   5      218.41      212.54     12.73 o 
   3   4   5     1621.97     1554.19     52.31 o 
   4   4   5       70.99       89.94     14.83 o 
  -4   5   5      417.55      610.62     37.45 o 
  -3   5   5      129.15      148.73     23.36 o 
  -2   5   5     1758.99     1503.05     52.14 o 
  -1   5   5      314.05      310.53     31.56 o 
   0   5   5     4567.12     5125.45     97.86 o 
   1   5   5     1311.48     1217.43     33.84 o 
   2   5   5       23.17       10.12     10.68 o 
   3   5   5      139.73      137.42     14.85 o 
   4   5   5     1083.76     1417.96     41.92 o 
  -4   6   5      445.16      613.57     34.21 o 
  -3   6   5     1072.78     1163.30     45.19 o 
  -2   6   5      318.51      283.61     18.57 o 
  -1   6   5     2754.90     2355.27     74.09 o 
   0   6   5     6798.54     7982.76    129.25 o 
   1   6   5     2275.21     2314.13   1221.70 o 
   2   6   5      264.68      255.06     23.92 o 
   3   6   5       39.29       66.41     24.71 o 
   4   6   5       28.45       19.93     16.71 o 
  -4   7   5       56.88       62.19     18.11 o 
  -3   7   5       76.55       58.56     19.10 o 
  -2   7   5       33.77       33.61     12.53 o 
  -1   7   5     1064.23      997.27     54.98 o 
   0   7   5    12467.01    13635.21    178.91 o 
   1   7   5      130.42      128.66     15.05 o 
   2   7   5     2023.95     1883.72     67.82 o 
   3   7   5        9.14       23.72     23.81 o 
   4   7   5       59.49       94.21     17.59 o 
  -4   8   5       45.04       45.70     18.07 o 
  -3   8   5       35.14       49.49     19.53 o 
  -2   8   5       22.01       32.89     11.17 o 
  -1   8   5     7211.42     6734.12     84.95 o 
   0   8   5      853.61      897.79     41.89 o 
   1   8   5        1.51       26.15     11.45 o 
   2   8   5     2289.08     2183.96    113.85 o 
   3   8   5      290.81      269.33     56.00 o 
  -3   9   5       11.60       11.81     30.24 o 
  -2   9   5      545.19      495.81     19.48 o 
  -1   9   5      185.96      163.28     17.69 o 
   0   9   5      114.39      131.90     31.48 o 
   1   9   5      763.65      804.96     35.60 o 
   2   9   5       22.84       46.05     27.41 o 
   3   9   5      252.37      264.78     23.04 o 
  -3  10   5      450.16      484.15     33.36 o 
  -2  10   5     1626.20     1514.22     36.85 o 
  -1  10   5     1872.42     1769.27     67.80 o 
   0  10   5     2339.60     2013.41     72.73 o 
   1  10   5      258.63      281.14     19.96 o 
   2  10   5      236.99      249.01     34.90 o 
   3  10   5       73.01       52.63     19.00 o 
  -3  11   5      144.92      139.78     19.09 o 
  -2  11   5      186.53      172.47     29.72 o 
  -1  11   5      532.49      536.56     24.08 o 
   0  11   5        2.41       20.21     16.83 o 
   1  11   5     3037.65     3249.36     48.91 o 
   2  11   5      152.01      113.65     24.17 o 
   3  11   5       86.85       76.77     14.20 o 
  -2  12   5       41.69       38.49     18.39 o 
  -1  12   5      676.32      638.21     33.15 o 
   0  12   5        1.54       11.96     12.35 o 
   1  12   5      529.49      538.63     21.58 o 
   2  12   5       22.38       25.27     17.64 o 
  -2  13   5        2.56       16.79     13.71 o 
  -1  13   5      125.90      151.68     15.80 o 
   0  13   5       46.45       56.14     10.86 o 
   1  13   5     1247.58     1330.04     32.02 o 
   2  13   5      178.42      171.10     16.34 o 
  -1  14   5      305.44      316.49     24.67 o 
   0  14   5      340.53      304.71     11.84 o 
   1  14   5        0.78       18.30     11.09 o 
  -4   0   6      269.09      304.42     35.47 o 
  -2   0   6     2162.30     2070.36     54.52 o 
   0   0   6    72547.60    62233.56   2283.01 o 
   2   0   6     2490.28     1641.78     80.21 o 
   4   0   6      346.89      396.69     51.25 o 
  -4   1   6      260.22      331.54     24.46 o 
  -3   1   6      926.47      926.34     27.08 o 
  -2   1   6      372.17      345.44     28.08 o 
  -1   1   6    12690.09    12275.46    142.30 o 
   0   1   6    17066.35    16470.99    197.75 o 
   1   1   6        8.34       26.25     15.16 o 
   2   1   6      529.98      420.54    115.17 o 
   3   1   6       89.46       80.76     10.33 o 
   4   1   6        3.40       10.81     11.26 o 
  -4   2   6      180.45      226.30     20.64 o 
  -3   2   6      170.52      157.09     17.25 o 
  -2   2   6      364.81      466.86     57.28 o 
  -1   2   6      484.54      396.68     28.35 o 
   0   2   6     1741.59     1770.60    482.88 o 
   1   2   6    11832.62    12707.55    162.28 o 
   2   2   6      457.08      338.96    102.46 o 
   3   2   6      453.17      326.03    103.70 o 
   4   2   6      175.26      187.10     17.73 o 
  -4   3   6       65.42       71.71     17.31 o 
  -3   3   6     1090.39     1129.32     44.29 o 
  -2   3   6    13951.87    12781.31    160.51 o 
  -1   3   6     5893.94     5674.11     95.68 o 
   0   3   6     2772.14     2945.85     70.93 o 
   1   3   6     5590.30     6626.87    183.82 o 
   2   3   6     3518.36     2911.13    244.76 o 
   3   3   6      233.45      217.99     22.58 o 
   4   3   6        2.80        3.86     13.18 o 
  -4   4   6        9.06        4.56     14.94 o 
  -3   4   6      845.82      837.44     35.43 o 
  -2   4   6     1899.22     1920.66    104.02 o 
  -1   4   6     9899.06     8750.11    126.32 o 
   0   4   6     3624.91     4008.58     85.75 o 
   1   4   6     1872.41     1718.47     60.26 o 
   2   4   6     1928.91     1803.74     35.07 o 
   3   4   6       66.80       68.89     10.29 o 
   4   4   6       57.96       47.61     14.78 o 
  -4   5   6        1.12       -0.42     20.26 o 
  -3   5   6       39.93       14.46     35.07 o 
  -2   5   6      586.31      544.70     22.91 o 
  -1   5   6     4596.65     4190.22     94.89 o 
   0   5   6       98.31      101.98     26.79 o 
   1   5   6     4959.10     5542.53   3006.07 o 
   2   5   6     2817.02     2267.33    216.73 o 
   3   5   6        7.49       27.70     16.17 o 
   4   5   6       40.80       61.16     21.00 o 
  -4   6   6      227.35      277.86     56.33 o 
  -3   6   6     1217.61     1259.06     46.48 o 
  -2   6   6      871.63      732.98     70.76 o 
  -1   6   6     4658.20     4290.77    102.73 o 
   0   6   6     4370.58     5021.06    109.80 o 
   1   6   6     5774.32     6561.89    621.81 o 
   2   6   6      987.85      991.72     41.02 o 
   3   6   6     1124.68      952.85    235.10 o 
   4   6   6       42.26       82.49     19.03 o 
  -4   7   6       11.23      -21.74     23.21 o 
  -3   7   6      813.96      904.58     37.99 o 
  -2   7   6     1830.15     1637.43     37.89 o 
  -1   7   6       54.44       47.43     14.13 o 
   0   7   6      184.06      184.97     16.61 o 
   1   7   6       20.48       38.02     12.27 o 
   2   7   6      426.65      401.86     80.15 o 
   3   7   6      227.53       61.20     23.36 o 
   4   7   6        0.15      -11.13     13.93 o 
  -4   8   6       52.90       46.79     16.56 o 
  -3   8   6      181.31      174.18     24.99 o 
  -2   8   6     2070.23     1869.73     37.59 o 
  -1   8   6      390.05      414.30     21.36 o 
   0   8   6        5.09       15.77     19.25 o 
   1   8   6      247.54      265.36     16.26 o 
   2   8   6      334.70      327.46     38.33 o 
   3   8   6      410.31      369.57     87.22 o 
  -3   9   6      113.75       98.69     15.42 o 
  -2   9   6      369.88      359.77     22.90 o 
  -1   9   6      850.27      815.58     34.48 o 
   0   9   6     1223.47     1175.26     51.10 o 
   1   9   6     2049.29     2107.97     45.65 o 
   2   9   6     2411.08     2400.45     78.04 o 
   3   9   6      359.51      368.54     35.73 o 
  -3  10   6      855.26      930.29     41.48 o 
  -2  10   6      223.97      233.58     20.63 o 
  -1  10   6      973.00      894.86     29.20 o 
   0  10   6     1171.32     1154.85    109.12 o 
   1  10   6       45.09       43.82     15.96 o 
   2  10   6       12.08       17.21     25.83 o 
   3  10   6       59.59       86.23     21.45 o 
  -3  11   6       21.48       18.58     14.21 o 
  -2  11   6      121.75      122.00     27.04 o 
  -1  11   6      106.55      108.15     15.56 o 
   0  11   6      384.21      357.58     23.41 o 
   1  11   6      366.99      406.24     21.76 o 
   2  11   6        1.17        0.88     20.55 o 
   3  11   6      311.29      332.92     19.64 o 
  -2  12   6       94.19       77.04     20.73 o 
  -1  12   6       55.80       30.10     24.42 o 
   0  12   6     1112.75     1036.42     27.26 o 
   1  12   6       12.25        7.16     13.02 o 
   2  12   6      224.73      218.12     23.26 o 
  -2  13   6        0.14        9.04     12.19 o 
  -1  13   6      113.16       84.84     12.84 o 
   0  13   6      111.96      130.39     13.70 o 
   1  13   6      112.29      107.59     20.68 o 
   2  13   6      123.12      117.26     14.65 o 
  -1  14   6      234.00      191.80     14.14 o 
   0  14   6      670.11      654.93     16.26 o 
   1  14   6      172.03      118.04     13.45 o 
  -3   0   7      270.65      279.25     45.54 o 
  -1   0   7     5050.76     4662.41     50.33 o 
   1   0   7       25.38       22.90     39.55 o 
   3   0   7      113.81      124.74     20.46 o 
  -4   1   7      787.95     1001.01     73.71 o 
  -3   1   7      359.87      372.94     21.30 o 
  -2   1   7     7113.44     6488.45    107.64 o 
  -1   1   7     7236.91     7180.36     87.02 o 
   0   1   7      140.58      114.03     13.17 o 
   1   1   7      635.92      666.80     60.06 o 
   2   1   7      520.74      197.74     34.08 o 
   3   1   7     3486.29     2681.05    740.38 o 
   4   1   7      608.54      636.90     41.92 o 
  -4   2   7       13.44       20.27     17.17 o 
  -3   2   7      388.13      362.00     25.17 o 
  -2   2   7     2404.33     2064.56    116.37 o 
  -1   2   7     3223.70     3318.06     48.80 o 
   0   2   7     2656.14     2885.58     65.44 o 
   1   2   7     6234.07     6723.03     91.29 o 
   2   2   7     4731.02     1662.70    538.13 o 
   3   2   7        7.63       -5.45     10.99 o 
   4   2   7       49.65       55.23     20.88 o 
  -4   3   7      171.91      146.23     18.25 o 
  -3   3   7     4701.01     4494.50    148.86 o 
  -2   3   7     1315.41     1245.28     63.01 o 
  -1   3   7     7520.56     7009.24    112.90 o 
   0   3   7     2144.53     2460.11     65.14 o 
   1   3   7      412.07      466.03     21.05 o 
   2   3   7      743.81      563.50     33.22 o 
   3   3   7      328.64      314.68     21.05 o 
   4   3   7       38.30       19.84     14.35 o 
  -4   4   7      403.87      479.40     76.24 o 
  -3   4   7      498.51      448.88     24.44 o 
  -2   4   7      442.70      434.07     17.52 o 
  -1   4   7      286.30      256.05     30.24 o 
   0   4   7     3976.49     4563.54     96.79 o 
   1   4   7     8759.92    10236.71    301.40 o 
   2   4   7       44.47       53.42     13.15 o 
   3   4   7      311.46      271.01     16.86 o 
   4   4   7       47.83       35.91     12.65 o 
  -4   5   7      552.80      714.66     38.10 o 
  -3   5   7      364.67      329.46     32.05 o 
  -2   5   7      110.76       87.94     10.95 o 
  -1   5   7     1871.41     1735.15     67.13 o 
   0   5   7     1758.65     2276.93     74.27 o 
   1   5   7     4941.93     5379.12   2888.32 o 
   2   5   7     3624.47     2884.69    527.52 o 
   3   5   7        1.46        8.65     12.75 o 
   4   5   7      234.67      303.53     67.32 o 
  -4   6   7      174.86      226.38     14.79 o 
  -3   6   7       12.48       17.49     19.36 o 
  -2   6   7      761.18      695.66     51.68 o 
  -1   6   7      393.81      370.46     22.88 o 
   0   6   7     2527.16     2447.75     84.48 o 
   1   6   7       26.96       43.36     12.15 o 
   2   6   7      255.48      222.40     22.91 o 
   3   6   7       49.97       37.94     13.08 o 
   4   6   7       42.17       25.15     16.44 o 
  -4   7   7       41.28       33.26     20.54 o 
  -3   7   7      898.90      921.38     43.78 o 
  -2   7   7     4637.06     4235.90     72.53 o 
  -1   7   7       85.77       68.95     14.70 o 
   0   7   7    10521.65    10835.40    370.96 o 
   1   7   7      565.83      626.87     26.24 o 
   2   7   7        4.96       12.55     13.77 o 
   3   7   7      221.68      181.54     52.00 o 
   4   7   7       63.68       74.46     14.27 o 
  -3   8   7      463.74      481.41     26.41 o 
  -2   8   7        2.89        0.82     18.60 o 
  -1   8   7      924.06      944.62     34.97 o 
   0   8   7     1896.55     1913.49     77.13 o 
   1   8   7     2026.24     2024.84     38.48 o 
   2   8   7      267.50      218.60     34.43 o 
   3   8   7       17.10       26.40     18.87 o 
  -3   9   7       17.84       11.95     14.12 o 
  -2   9   7      887.00      855.80     34.07 o 
  -1   9   7      922.69      932.98     68.03 o 
   0   9   7      222.47      218.67     19.86 o 
   1   9   7     4478.28     4302.49    197.36 o 
   2   9   7      105.50      114.96     32.65 o 
   3   9   7      115.69      129.25     13.51 o 
  -3  10   7      473.84      529.72     32.73 o 
  -2  10   7     1113.65     1137.21     53.22 o 
  -1  10   7       59.97       53.63     27.01 o 
   0  10   7      104.90      111.84     17.89 o 
   1  10   7      337.21      351.83     21.31 o 
   2  10   7      624.25      651.25     44.04 o 
   3  10   7       16.17       18.50      9.96 o 
  -3  11   7        4.45        0.43     12.83 o 
  -2  11   7       81.45       60.78     24.03 o 
  -1  11   7     1803.08     1601.84     62.51 o 
   0  11   7     1735.36     1670.21    131.57 o 
   1  11   7      197.35      185.29     17.96 o 
   2  11   7       74.49       92.91     24.45 o 
  -2  12   7       13.79       15.10     17.97 o 
  -1  12   7     1071.74      864.62     44.23 o 
   0  12   7       47.70       34.50     12.71 o 
   1  12   7      374.60      373.39     19.22 o 
   2  12   7       22.08       12.21     16.03 o 
  -2  13   7        0.66        2.69     11.53 o 
  -1  13   7     1484.78     1421.12     29.50 o 
   0  13   7      912.53      869.99     21.07 o 
   1  13   7       92.59      108.81     20.28 o 
   2  13   7       59.22       52.41     11.64 o 
  -1  14   7       31.84       18.88     11.40 o 
   0  14   7       24.99       18.92      9.76 o 
  -4   0   8       13.64       13.70     23.48 o 
  -2   0   8    16260.31    14936.07    568.35 o 
   0   0   8    24414.72    24501.53    177.54 o 
   2   0   8      711.79      614.95    281.02 o 
   4   0   8       40.59       43.52     20.61 o 
  -4   1   8      134.55      161.98     36.03 o 
  -3   1   8      476.11      494.35     40.12 o 
  -2   1   8     3551.99     3304.56     61.79 o 
  -1   1   8      153.81      142.26     10.73 o 
   0   1   8     4317.79     4631.03     56.69 o 
   1   1   8     5684.04     6107.52    204.93 o 
   2   1   8     1417.64     1091.20    267.01 o 
   3   1   8        0.17        1.52     11.59 o 
   4   1   8      107.81       98.25     11.19 o 
  -4   2   8        4.32       27.85     17.59 o 
  -3   2   8       17.34       31.94     15.11 o 
  -2   2   8      879.20      884.53     19.75 o 
  -1   2   8    21550.32    21697.69    132.28 o 
   0   2   8     4508.08     4859.77     88.49 o 
   1   2   8    11740.80    12168.03    308.86 o 
   2   2   8     4222.02     3258.47     40.81 o 
   3   2   8       89.99       56.40     12.98 o 
   4   2   8       42.11       39.12     12.87 o 
  -4   3   8        2.33       19.20     15.84 o 
  -3   3   8      666.00      651.50     47.01 o 
  -2   3   8        0.62        5.05      8.60 o 
  -1   3   8       52.53       33.53     13.05 o 
   0   3   8     6179.41     6728.21    110.84 o 
   1   3   8     5576.90     6101.21    207.06 o 
   2   3   8      947.02      663.41     48.54 o 
   3   3   8       27.85       22.89     11.67 o 
   4   3   8       77.00       35.51     14.61 o 
  -4   4   8      300.73      270.46     50.01 o 
  -3   4   8     1716.84     1710.81    205.98 o 
  -2   4   8      978.34      958.81     39.50 o 
  -1   4   8     9804.56     9820.71    155.56 o 
   0   4   8    13491.50    14276.64    174.30 o 
   1   4   8       10.88       19.36     20.65 o 
   2   4   8      394.26      395.76     24.94 o 
   3   4   8        5.29       -2.32     11.64 o 
   4   4   8       10.46       17.40     11.18 o 
  -4   5   8       43.16       62.27     20.10 o 
  -3   5   8        3.06       -8.96     18.88 o 
  -2   5   8     1528.79     1348.58     56.06 o 
  -1   5   8     4686.20     4680.66    112.95 o 
   0   5   8     1558.77     1790.94     66.87 o 
   1   5   8      167.02      183.27     36.19 o 
   2   5   8      853.58      671.17     26.85 o 
   3   5   8      254.99      277.21     29.70 o 
   4   5   8       51.40       43.71     10.71 o 
  -4   6   8      193.67      220.57     16.42 o 
  -3   6   8      146.83      162.65     22.56 o 
  -2   6   8      989.34      900.01     25.74 o 
  -1   6   8     6600.76     6603.29    125.23 o 
   0   6   8     3690.89     3651.01     99.57 o 
   1   6   8      886.63      909.39     40.91 o 
   2   6   8      913.25      591.45    214.48 o 
   3   6   8     1274.45     1214.96     31.38 o 
   4   6   8       15.94       20.05     13.89 o 
  -4   7   8        0.78        7.86     17.05 o 
  -3   7   8      139.25      144.72     24.60 o 
  -2   7   8      759.54      737.26     51.52 o 
  -1   7   8     4404.41     4434.73     71.44 o 
   0   7   8      303.95      308.71     15.72 o 
   1   7   8      120.32      151.87     12.26 o 
   2   7   8      201.53      166.35     32.12 o 
   3   7   8      237.91      232.19     20.37 o 
  -3   8   8        1.02        4.37     15.38 o 
  -2   8   8      600.48      566.33     31.59 o 
  -1   8   8       99.00      103.16     20.88 o 
   0   8   8      911.44      921.02     32.14 o 
   1   8   8     2171.93     2180.92     75.23 o 
   2   8   8      771.04      671.81     26.69 o 
   3   8   8      368.95      365.62     29.15 o 
  -3   9   8      344.73      365.31     20.15 o 
  -2   9   8      189.83      189.62     22.18 o 
  -1   9   8       52.54       53.41     17.69 o 
   0   9   8     1293.72     1199.95     54.10 o 
   1   9   8     1161.45     1295.03     32.99 o 
   2   9   8       18.36       41.01     28.64 o 
   3   9   8        8.71       -8.72     10.97 o 
  -3  10   8     1192.74     1308.11     43.38 o 
  -2  10   8      404.98      360.56     24.06 o 
  -1  10   8       53.47       33.05     27.44 o 
   0  10   8       14.99        8.81     16.18 o 
   1  10   8       51.37       51.67     15.75 o 
   2  10   8      347.75      327.23     35.52 o 
   3  10   8      196.41      219.98     17.90 o 
  -3  11   8       57.16       37.96     12.52 o 
  -2  11   8      649.95      586.87     37.46 o 
  -1  11   8        9.26       39.06     25.07 o 
   0  11   8      638.43      644.33     27.71 o 
   1  11   8      591.03      615.00     24.81 o 
   2  11   8      143.45      183.30     23.64 o 
  -2  12   8      107.86      110.52     19.99 o 
  -1  12   8        2.43       14.42     23.04 o 
   0  12   8        1.14        5.25     11.25 o 
   1  12   8       21.70       50.55     17.27 o 
   2  12   8     1058.59     1124.84     36.53 o 
  -1  13   8       23.01       42.71      9.37 o 
   0  13   8      260.45      212.82     17.90 o 
   1  13   8       30.41       35.51     17.00 o 
   0  14   8        2.97       -9.14      9.14 o 
  -3   0   9     4566.97     4320.32     94.87 o 
  -1   0   9    20123.21    19405.65    150.22 o 
   1   0   9     3132.06     3243.61     89.11 o 
   3   0   9       72.72       34.51     18.54 o 
  -4   1   9      846.85      935.28     33.82 o 
  -3   1   9      114.27      127.18     30.22 o 
  -2   1   9      646.71      608.92     16.22 o 
  -1   1   9       11.70       45.99     13.06 o 
   0   1   9     1766.44     1960.01     57.19 o 
   1   1   9    10843.32    11858.78    406.64 o 
   2   1   9     2294.75     1845.59     41.05 o 
   3   1   9      974.64      786.32     26.26 o 
   4   1   9       39.62       62.21     10.34 o 
  -4   2   9      383.38      431.12     24.56 o 
  -3   2   9        8.63        3.18     20.47 o 
  -2   2   9     2906.31     2946.01     41.77 o 
  -1   2   9      707.38      608.44     26.24 o 
   0   2   9     2259.86     2490.24     70.90 o 
   1   2   9       66.93       75.18     20.13 o 
   2   2   9       76.21       53.02     13.26 o 
   3   2   9      548.83      464.67     49.73 o 
   4   2   9      239.71      277.12    111.33 o 
  -4   3   9      344.22      376.27     21.35 o 
  -3   3   9     2450.99     2297.05    136.81 o 
  -2   3   9       34.83       27.26     10.19 o 
  -1   3   9        2.79       14.97     13.75 o 
   0   3   9     5949.19     6205.18    112.65 o 
   1   3   9      281.42      294.14     27.98 o 
   2   3   9       10.26       -4.61     10.21 o 
   3   3   9      924.87      704.94    150.52 o 
   4   3   9       50.07       34.24     23.10 o 
  -4   4   9        8.22        3.07     17.62 o 
  -3   4   9     1294.48     1161.95    158.99 o 
  -2   4   9     2949.42     2775.28     75.97 o 
  -1   4   9      100.68       91.10     17.64 o 
   0   4   9     6340.96     6847.66    125.91 o 
   1   4   9     2883.97     3198.25   1783.77 o 
   2   4   9       27.85       23.53     24.03 o 
   3   4   9      425.15      342.87     94.75 o 
   4   4   9       16.65       11.77      9.89 o 
  -4   5   9        8.47      -10.26     18.39 o 
  -3   5   9      167.72      186.07     17.82 o 
  -2   5   9      137.44      131.20     15.75 o 
  -1   5   9     4563.33     4671.06    115.84 o 
   0   5   9     4209.30     4599.34    110.51 o 
   1   5   9     1036.50     1161.77     82.87 o 
   2   5   9     4567.86     3315.09    690.17 o 
   3   5   9        5.11       -2.53     20.16 o 
   4   5   9        0.72       -9.82      9.82 o 
  -4   6   9        1.75       -4.10     11.48 o 
  -3   6   9      260.20      230.33     18.23 o 
  -2   6   9     4805.95     4202.65    151.90 o 
  -1   6   9      766.70      750.44     18.31 o 
   0   6   9        0.19       -2.03     12.42 o 
   1   6   9      523.54      474.35     25.98 o 
   2   6   9     1742.22     1347.62     84.08 o 
   3   6   9       53.18       69.96     13.94 o 
  -3   7   9      293.02      314.52     24.97 o 
  -2   7   9     5368.33     4825.59    414.45 o 
  -1   7   9      484.52      508.20     26.63 o 
   0   7   9      538.08      549.77     25.20 o 
   1   7   9      209.92      251.14     16.59 o 
   2   7   9      844.32      667.47     40.67 o 
   3   7   9      332.84      324.88     25.24 o 
  -3   8   9      164.19      168.13     19.46 o 
  -2   8   9      130.44      114.36     22.23 o 
  -1   8   9      929.96      856.37     44.13 o 
   0   8   9       38.20       31.89     12.05 o 
   1   8   9     1516.35     1621.40     41.39 o 
   2   8   9      449.02      467.92     24.09 o 
   3   8   9       36.51       31.57     16.52 o 
  -3   9   9        4.07      -12.15     12.15 o 
  -2   9   9       40.96       44.53     17.73 o 
  -1   9   9     3288.67     3245.33     62.45 o 
   0   9   9     1279.39     1281.82     35.84 o 
   1   9   9     1580.10     1672.69     37.33 o 
   2   9   9        0.18      -12.33     23.27 o 
   3   9   9        8.68       16.69      9.23 o 
  -3  10   9      118.74      117.58     19.43 o 
  -2  10   9       35.55       43.84     15.55 o 
  -1  10   9     1405.06     1387.00     38.10 o 
   0  10   9     3093.54     3135.46    194.64 o 
   1  10   9       75.70       68.45     21.32 o 
   2  10   9      614.98      636.78     41.06 o 
  -2  11   9      728.13      691.58     36.99 o 
  -1  11   9      423.21      388.76     35.67 o 
   0  11   9      837.41      844.51     29.91 o 
   1  11   9      580.66      594.86     36.18 o 
   2  11   9       66.02       57.98     19.22 o 
  -2  12   9       12.66       14.84     16.26 o 
  -1  12   9      175.40      128.45     23.99 o 
   0  12   9      147.99      176.55     20.73 o 
   1  12   9      882.61      989.82     52.62 o 
   2  12   9       45.36       47.32     13.99 o 
  -1  13   9      282.96      234.31     15.08 o 
   0  13   9      590.55      550.98     21.63 o 
   1  13   9      175.52      190.03     20.61 o 
   0  14   9      321.20      294.79     18.48 o 
  -4   0  10      184.02      216.31     30.70 o 
  -2   0  10     5752.24     5096.98     68.05 o 
   0   0  10      529.88      596.03     38.21 o 
   2   0  10      966.75      834.65     75.16 o 
   4   0  10      193.01      241.97     22.28 o 
  -4   1  10        3.76        7.02     16.76 o 
  -3   1  10       12.44       17.11     16.22 o 
  -2   1  10     1390.73     1311.81     61.69 o 
  -1   1  10     6809.85     6840.93    102.43 o 
   0   1  10    10136.27    10117.09    134.66 o 
   1   1  10     6822.44     7516.58    101.03 o 
   2   1  10     2917.80     2385.28     38.64 o 
   3   1  10        0.31       -7.51     12.67 o 
   4   1  10        6.89       15.61     10.83 o 
  -4   2  10      135.22      129.07     18.00 o 
  -3   2  10      270.90      250.96     22.60 o 
  -2   2  10      218.81      221.44     13.63 o 
  -1   2  10    11853.12    11715.68    190.50 o 
   0   2  10     4502.09     4765.55    100.41 o 
   1   2  10      935.41     1267.52     57.83 o 
   2   2  10      330.84      282.23     15.90 o 
   3   2  10      308.21      230.60     17.05 o 
   4   2  10       15.00       15.78     11.28 o 
  -4   3  10       21.19       33.15     20.42 o 
  -3   3  10       22.83       18.56     16.07 o 
  -2   3  10     3000.57     2699.37     68.51 o 
  -1   3  10     5770.35     5827.67    113.16 o 
   0   3  10    15109.23    16256.02    190.70 o 
   1   3  10      253.59      265.67     31.96 o 
   2   3  10       13.19       25.85     10.44 o 
   3   3  10      517.32      380.35    120.19 o 
   4   3  10       29.06       21.83     10.35 o 
  -4   4  10       79.36       60.74     13.47 o 
  -3   4  10      359.73      341.74     23.57 o 
  -2   4  10     2435.50     2109.06     40.45 o 
  -1   4  10       94.22      122.40     12.21 o 
   0   4  10     4658.00     4884.35    112.23 o 
   1   4  10      102.56       77.14     26.64 o 
   2   4  10      255.78      163.75    168.18 o 
   3   4  10      252.28      224.39     91.35 o 
   4   4  10        0.21       -1.89     13.81 o 
  -4   5  10      167.26      159.03     19.93 o 
  -3   5  10      574.07      535.85     43.08 o 
  -2   5  10      335.48      316.05     19.53 o 
  -1   5  10      310.31      314.03     12.82 o 
   0   5  10      678.28      675.61     29.58 o 
   1   5  10     9623.01    10746.75    626.38 o 
   2   5  10      230.42      171.61     57.77 o 
   3   5  10      283.19      185.30     25.08 o 
  -4   6  10        1.62        2.19     13.79 o 
  -3   6  10      444.77      425.51     30.65 o 
  -2   6  10      214.09      192.93     15.45 o 
  -1   6  10      269.13      257.95     14.13 o 
   0   6  10     1121.02     1176.28     31.18 o 
   1   6  10     3688.80     4010.04     78.18 o 
   2   6  10      159.72      129.13     19.28 o 
   3   6  10       24.91       18.64     17.41 o 
  -3   7  10     2489.76     2419.94     49.58 o 
  -2   7  10      357.69      350.64     19.11 o 
  -1   7  10     3413.48     3428.72     69.31 o 
   0   7  10     1721.81     1768.51     38.99 o 
   1   7  10      216.30      228.82     17.57 o 
   2   7  10       10.74        9.38     14.72 o 
   3   7  10       44.38       41.36     11.22 o 
  -3   8  10      241.48      236.09     28.74 o 
  -2   8  10      951.69     1005.11     37.17 o 
  -1   8  10     3456.68     3368.79     74.37 o 
   0   8  10      571.20      547.09     19.54 o 
   1   8  10     2428.41     2407.77     44.28 o 
   2   8  10      675.10      636.46     26.24 o 
   3   8  10       39.05       57.05     16.41 o 
  -3   9  10        3.45      -10.66     11.29 o 
  -2   9  10      597.97      542.64     27.80 o 
  -1   9  10      538.86      489.10     29.31 o 
   0   9  10        2.10       12.64     15.83 o 
   1   9  10      124.50      109.51     16.71 o 
   2   9  10      651.06      733.85     43.13 o 
   3   9  10      497.65      482.12     27.09 o 
  -3  10  10        9.32       14.68     14.10 o 
  -2  10  10       25.47       17.21     15.34 o 
  -1  10  10      477.04      519.74     26.36 o 
   0  10  10      325.49      344.82     37.04 o 
   1  10  10       48.31       29.93     19.76 o 
   2  10  10       43.28       37.82     20.52 o 
  -2  11  10     1248.32     1161.99     42.61 o 
  -1  11  10       15.17       24.86     22.64 o 
   0  11  10       18.02       80.83     28.30 o 
   1  11  10       16.81       18.45     18.19 o 
   2  11  10      160.10      160.27     21.18 o 
  -2  12  10       74.39       73.06     15.13 o 
  -1  12  10        2.36       -4.34     19.22 o 
   0  12  10      670.29      688.91     28.03 o 
   1  12  10       49.04       43.98     27.59 o 
   2  12  10      442.68      403.93     19.80 o 
  -1  13  10       19.40       26.17     10.46 o 
   0  13  10       49.10       42.09     12.13 o 
   1  13  10       46.99       57.38     14.42 o 
  -3   0  11    10235.02     8922.57    141.04 o 
  -1   0  11     1287.45     1339.46     50.37 o 
   1   0  11       82.86      100.50     40.95 o 
   3   0  11      774.07      734.32     35.58 o 
  -4   1  11       78.32       72.48     16.80 o 
  -3   1  11      511.32      441.09     34.83 o 
  -2   1  11     1585.28     1291.24     51.36 o 
  -1   1  11      611.92      530.31     34.40 o 
   0   1  11      371.41      434.53     36.03 o 
   1   1  11     2236.33     2438.58     87.60 o 
   2   1  11     2216.02     1896.86    193.37 o 
   3   1  11       19.77       16.19     17.02 o 
   4   1  11        0.47        9.98     13.94 o 
  -4   2  11      668.44      745.37     27.83 o 
  -3   2  11        7.50        4.83     16.97 o 
  -2   2  11      713.43      638.18     24.91 o 
  -1   2  11      683.23      714.49     44.40 o 
   0   2  11      235.98      218.29     27.69 o 
   1   2  11     7037.86     8118.25     92.28 o 
   2   2  11     4675.98     3742.40     65.41 o 
   3   2  11      282.58      225.10     25.41 o 
   4   2  11      190.36      174.54     18.52 o 
  -4   3  11       38.89       42.20     13.66 o 
  -3   3  11       85.61       73.24     17.90 o 
  -2   3  11     2962.94     2689.12     70.17 o 
  -1   3  11     3913.86     3818.78     93.45 o 
   0   3  11     1150.38     1263.73     61.20 o 
   1   3  11      486.16      524.27     28.74 o 
   2   3  11     1016.75      821.94    292.38 o 
   3   3  11      502.64      386.01     92.00 o 
   4   3  11        2.27       -4.21     12.10 o 
  -4   4  11      249.60      262.13     15.50 o 
  -3   4  11      384.21      417.04     24.87 o 
  -2   4  11     5303.13     5035.52     59.13 o 
  -1   4  11      802.28      856.69     23.10 o 
   0   4  11     1303.41     1406.87     66.01 o 
   1   4  11      141.27      161.76     15.96 o 
   2   4  11       39.43       25.86     22.51 o 
   3   4  11      897.45      177.36     25.90 o 
  -4   5  11        0.11        4.14     14.12 o 
  -3   5  11      157.66      160.45     25.80 o 
  -2   5  11        0.93        8.86     12.75 o 
  -1   5  11      984.67     1050.14     20.70 o 
   0   5  11     5396.63     6014.50     77.24 o 
   1   5  11       98.80      101.99     17.34 o 
   2   5  11      233.84      123.26     27.06 o 
   3   5  11       39.07       21.88     20.30 o 
  -3   6  11      358.43      360.33     31.77 o 
  -2   6  11      498.65      473.37     21.47 o 
  -1   6  11     5259.97     5310.98     56.50 o 
   0   6  11     7424.05     7959.70    115.58 o 
   1   6  11     1510.82     1653.75     32.53 o 
   2   6  11      305.95      298.48     76.50 o 
   3   6  11       67.05       57.53     18.25 o 
  -3   7  11        0.43       -1.33     15.82 o 
  -2   7  11       18.61        8.61     11.10 o 
  -1   7  11      719.21      720.56     21.02 o 
   0   7  11     1262.70     1385.64     35.81 o 
   1   7  11      656.97      768.76     24.49 o 
   2   7  11       64.61       77.62     22.04 o 
   3   7  11       95.96       86.28     16.56 o 
  -3   8  11        0.34       16.66     16.63 o 
  -2   8  11       20.56       32.13     17.31 o 
  -1   8  11     2436.71     2405.38     53.38 o 
   0   8  11     2453.13     2705.23     49.43 o 
   1   8  11      139.99      186.77     17.95 o 
   2   8  11     1445.12     1506.40     85.05 o 
  -3   9  11      188.89      219.10     14.18 o 
  -2   9  11     1317.05     1142.59     91.75 o 
  -1   9  11      953.82      855.69     34.51 o 
   0   9  11      569.59      603.99     30.65 o 
   1   9  11      203.95      246.14     18.95 o 
   2   9  11       68.99       96.44     13.29 o 
   3   9  11      173.34      170.45     14.22 o 
  -2  10  11      280.72      295.31     19.91 o 
  -1  10  11      700.81      694.25     48.84 o 
   0  10  11     1798.97     1959.05     45.56 o 
   1  10  11      189.44      226.00     23.72 o 
   2  10  11       89.87      104.38     21.27 o 
  -2  11  11      140.95      130.37     19.75 o 
  -1  11  11       39.93       44.77     23.79 o 
   0  11  11       78.39       89.68     20.11 o 
   1  11  11      202.51      201.59     20.72 o 
   2  11  11       34.84       32.90     14.06 o 
  -2  12  11       37.31       30.52     13.54 o 
  -1  12  11      712.58      688.51     34.65 o 
   0  12  11       42.04       54.48     14.95 o 
   1  12  11     1380.45     1557.78     47.90 o 
  -1  13  11      112.64      123.57     10.42 o 
   0  13  11        8.61       -3.36      9.63 o 
   1  13  11      226.30      190.68     16.39 o 
  -4   0  12       55.50       74.73     22.59 o 
  -2   0  12      276.82      193.08     57.67 o 
   0   0  12     6544.20     6641.92    122.99 o 
   2   0  12      328.78      334.84    128.10 o 
   4   0  12      149.92      163.00     16.24 o 
  -4   1  12      704.64      716.23     26.65 o 
  -3   1  12      303.52      252.37     27.56 o 
  -2   1  12      689.92      601.93     35.46 o 
  -1   1  12     7608.41     7410.72     80.81 o 
   0   1  12    12461.51    13696.28    181.56 o 
   1   1  12      785.90      851.12     40.22 o 
   2   1  12      250.40      226.76     15.63 o 
   3   1  12        1.39        1.53     11.01 o 
   4   1  12       46.10       31.26     13.41 o 
  -4   2  12        0.18       -0.49     12.78 o 
  -3   2  12      275.64      276.70     23.40 o 
  -2   2  12     1683.64     1393.15     51.74 o 
  -1   2  12      842.42      855.94     30.86 o 
   0   2  12      704.41      744.34     45.52 o 
   1   2  12     6149.74     7041.08    196.46 o 
   2   2  12      348.12      301.33     17.14 o 
   3   2  12      101.02       91.03     12.85 o 
   4   2  12       26.14       23.48     13.08 o 
  -4   3  12       31.78       52.92     12.19 o 
  -3   3  12        2.41        5.39     15.35 o 
  -2   3  12     5626.56     4774.63    182.82 o 
  -1   3  12      545.96      561.93     22.90 o 
   0   3  12     4020.70     4224.04     66.35 o 
   1   3  12     1331.73     1557.55    126.93 o 
   2   3  12        3.70        7.09     20.41 o 
   3   3  12       30.44       38.04     11.00 o 
  -4   4  12        3.09       25.20     11.22 o 
  -3   4  12      379.40      290.02     21.70 o 
  -2   4  12     2030.95     1746.96     48.83 o 
  -1   4  12     2100.99     2209.76     44.53 o 
   0   4  12      564.12      634.33     30.74 o 
   1   4  12       50.82       32.83     18.63 o 
   2   4  12     2011.22     1228.04     54.24 o 
   3   4  12      181.67       83.57     22.49 o 
  -4   5  12      126.42      133.93     16.90 o 
  -3   5  12       46.82       37.42     12.96 o 
  -2   5  12        2.83       15.10     13.90 o 
  -1   5  12     9278.94     8843.10    174.83 o 
   0   5  12        3.01        0.47     10.14 o 
   1   5  12     7490.28     8315.04     77.09 o 
   2   5  12     1232.74      827.79     46.26 o 
   3   5  12       11.46       -2.98     18.40 o 
  -3   6  12      132.56      137.75     13.07 o 
  -2   6  12       64.83       75.41     13.33 o 
  -1   6  12     1431.84     1422.77     38.72 o 
   0   6  12     1264.10     1425.99     27.60 o 
   1   6  12      677.66      712.36     23.75 o 
   2   6  12      134.14      132.98     17.27 o 
   3   6  12      131.57      109.68     19.61 o 
  -3   7  12      856.76      863.82     35.52 o 
  -2   7  12      186.09      187.56     14.29 o 
  -1   7  12      887.34      926.53     24.79 o 
   0   7  12     2405.31     2530.65     47.11 o 
   1   7  12       18.40       25.19     14.83 o 
   2   7  12        8.64       12.12     14.59 o 
   3   7  12      309.69      302.55     20.01 o 
  -3   8  12        8.17       14.85     11.84 o 
  -2   8  12     1498.69     1400.74     47.02 o 
  -1   8  12        6.84       -2.38     16.73 o 
   0   8  12       43.48       33.03     19.16 o 
   1   8  12       81.40       92.95     16.11 o 
   2   8  12      705.08      701.58     76.85 o 
  -3   9  12        2.39       16.49      9.32 o 
  -2   9  12       68.17       35.08     15.57 o 
  -1   9  12      133.62      143.43     16.70 o 
   0   9  12     1537.42     1632.26    117.71 o 
   1   9  12      289.29      335.00     19.50 o 
   2   9  12      681.46      656.38     34.12 o 
  -2  10  12      293.66      300.77     26.01 o 
  -1  10  12     1136.08     1013.09     58.98 o 
   0  10  12      160.16      154.28     19.37 o 
   1  10  12      314.34      322.67     17.01 o 
   2  10  12      161.16      161.74     20.28 o 
  -2  11  12      124.98      112.53     18.35 o 
  -1  11  12       18.23       -5.10     20.27 o 
   0  11  12      403.94      444.57     24.72 o 
   1  11  12      461.96      491.89     23.76 o 
   2  11  12       30.77       19.33     11.42 o 
  -1  12  12       21.96       18.31     16.89 o 
   0  12  12      214.56      187.69     16.47 o 
   1  12  12       16.62       49.97     16.32 o 
   0  13  12      279.81      264.57     12.77 o 
  -3   0  13        7.10       23.60     28.35 o 
  -1   0  13     4002.54     4027.50    149.40 o 
   1   0  13      109.85      114.69     21.93 o 
   3   0  13     1549.76     1498.68     44.22 o 
  -4   1  13       57.67       81.05     14.35 o 
  -3   1  13       11.05        8.51     17.30 o 
  -2   1  13     5393.62     4276.18     66.19 o 
  -1   1  13      263.36      238.04     21.37 o 
   0   1  13        2.83       22.96     10.53 o 
   1   1  13       93.82       68.36     13.38 o 
   2   1  13      121.65      104.86     13.54 o 
   3   1  13      627.77      600.59     21.55 o 
  -4   2  13      203.23      227.68     16.56 o 
  -3   2  13       41.00       48.03     18.30 o 
  -2   2  13      252.86      217.05     14.83 o 
  -1   2  13     4770.95     4818.92     99.18 o 
   0   2  13     1168.32     1287.32     56.99 o 
   1   2  13     1699.45     1858.75     49.39 o 
   2   2  13     1832.27     1576.20     39.35 o 
   3   2  13       16.35       10.86     10.46 o 
  -4   3  13       97.13       77.43     11.06 o 
  -3   3  13     2587.10     2210.63     68.15 o 
  -2   3  13      861.86      727.09     25.34 o 
  -1   3  13     3979.71     4126.30     74.79 o 
   0   3  13     2268.69     2631.64     77.26 o 
   1   3  13       37.94       21.45     32.61 o 
   2   3  13     1824.80     1479.81     54.21 o 
   3   3  13      133.39       89.23     22.10 o 
  -4   4  13      285.36      336.43     21.34 o 
  -3   4  13       32.98       15.67     14.87 o 
  -2   4  13      353.00      349.41     27.06 o 
  -1   4  13       89.87       98.05     15.82 o 
   0   4  13      427.08      511.72     18.72 o 
   1   4  13     3927.40     4601.84    305.78 o 
   2   4  13      795.88      583.93     41.61 o 
   3   4  13      207.31      174.12     23.36 o 
  -3   5  13      181.73      165.81     26.34 o 
  -2   5  13      119.94      130.89     15.66 o 
  -1   5  13       90.33       95.35     13.66 o 
   0   5  13      576.47      634.02     21.32 o 
   1   5  13     3677.65     4166.71     80.81 o 
   2   5  13      759.32      595.84     41.37 o 
   3   5  13       16.30       10.16     17.08 o 
  -3   6  13      429.77      449.29     17.62 o 
  -2   6  13     1097.09     1083.36     25.03 o 
  -1   6  13      794.75      784.11     20.61 o 
   0   6  13     2472.00     2764.57     44.38 o 
   1   6  13      561.04      642.15     22.25 o 
   2   6  13      405.77      362.43     33.69 o 
   3   6  13       18.85       22.21     15.09 o 
  -3   7  13      504.37      509.34     21.09 o 
  -2   7  13      682.91      697.01     19.83 o 
  -1   7  13       69.52       61.15     16.71 o 
   0   7  13     1614.82     1741.13    121.89 o 
   1   7  13      434.90      437.37     24.21 o 
   2   7  13       45.95       29.72     19.16 o 
   3   7  13       75.58       81.12     11.63 o 
  -3   8  13       84.54      100.51     12.64 o 
  -2   8  13      925.11      907.53     30.78 o 
  -1   8  13      947.83      945.45     64.36 o 
   0   8  13     1465.44     1444.08     59.73 o 
   1   8  13        0.25        7.15     15.39 o 
   2   8  13      156.53      168.92     14.93 o 
   3   8  13        1.16        3.99     10.43 o 
  -3   9  13      170.31      159.47     14.46 o 
  -2   9  13      474.43      421.45     21.91 o 
  -1   9  13       22.64       30.89     16.86 o 
   0   9  13      204.03      257.17     22.90 o 
   1   9  13     2132.19     2489.03     52.00 o 
   2   9  13      224.93      215.18     16.27 o 
  -2  10  13      812.03      740.59     38.90 o 
  -1  10  13      276.22      299.63     20.31 o 
   0  10  13      216.07      217.04     23.99 o 
   1  10  13       30.12       27.53     13.73 o 
   2  10  13       86.53       97.52     14.04 o 
  -2  11  13       22.36        2.95     11.89 o 
  -1  11  13      309.81      325.97     17.73 o 
   0  11  13      432.72      458.16     22.99 o 
   1  11  13        7.80      -11.95     18.10 o 
  -1  12  13     1796.31     1729.48     65.04 o 
   0  12  13       71.25       76.54     12.22 o 
   1  12  13      287.96      300.30     20.31 o 
  -4   0  14      130.36      132.25     20.34 o 
  -2   0  14     1605.35     1076.99    310.98 o 
   0   0  14     4367.82     4951.72    238.76 o 
   2   0  14        0.17       18.32     15.84 o 
  -4   1  14        1.71       12.04     10.86 o 
  -3   1  14      680.13      572.71     29.35 o 
  -2   1  14     4971.43     4133.46     66.41 o 
  -1   1  14     1748.39     1810.05     28.28 o 
   0   1  14     3099.75     3506.87    119.95 o 
   1   1  14        0.44      -13.22     13.22 o 
   2   1  14      472.67      430.13     20.58 o 
   3   1  14       49.74       39.48     10.76 o 
  -4   2  14        3.09       -3.02      9.75 o 
  -3   2  14      460.84      401.59     39.39 o 
  -2   2  14       58.43       67.68     12.18 o 
  -1   2  14     6144.62     6156.94    142.84 o 
   0   2  14     3125.04     3533.29     84.80 o 
   1   2  14     7820.98     8052.86    125.65 o 
   2   2  14     1568.64     1390.55     30.68 o 
   3   2  14       38.66       30.50     10.57 o 
  -3   3  14      150.74      127.44     18.18 o 
  -2   3  14      103.56      113.33     15.85 o 
  -1   3  14      351.94      361.88     28.77 o 
   0   3  14        1.19        7.25     11.92 o 
   1   3  14      258.72      273.14     26.12 o 
   2   3  14        0.14       -0.37     21.67 o 
   3   3  14        9.84       17.21     17.44 o 
  -3   4  14     1196.69     1187.16     32.21 o 
  -2   4  14      181.34      179.90     23.06 o 
  -1   4  14     2411.28     2320.82     52.13 o 
   0   4  14     8587.52     9948.65    118.40 o 
   1   4  14       11.94       28.44     17.20 o 
   2   4  14      652.75      608.98     40.42 o 
   3   4  14      121.61      104.49     20.00 o 
  -3   5  14      182.63      213.89     31.60 o 
  -2   5  14      201.46      207.25     18.24 o 
  -1   5  14     4069.35     3435.53     97.49 o 
   0   5  14     1704.04     1716.55     90.38 o 
   1   5  14      340.59      377.73     39.31 o 
   2   5  14      396.16      345.42     34.14 o 
   3   5  14      280.16      245.07     22.71 o 
  -3   6  14        1.38        7.55     12.30 o 
  -2   6  14      497.87      521.11     18.38 o 
  -1   6  14      162.11      161.33     15.91 o 
   0   6  14      880.52      916.65     23.79 o 
   1   6  14       68.69      111.29     23.02 o 
   2   6  14      402.90      330.06     31.32 o 
   3   6  14      124.24      128.05     16.37 o 
  -3   7  14       49.48       29.01     17.79 o 
  -2   7  14      230.80      256.03     16.15 o 
  -1   7  14      996.98     1066.61     27.70 o 
   0   7  14       68.98       90.66     19.14 o 
   1   7  14      214.70      219.64     17.59 o 
   2   7  14       35.30       26.33     19.45 o 
   3   7  14      381.61      311.15     15.73 o 
  -3   8  14       36.41       38.86     14.25 o 
  -2   8  14      422.15      359.28     21.14 o 
  -1   8  14       75.42       98.14     14.85 o 
   0   8  14     1305.65     1422.34     40.32 o 
   1   8  14     1751.10     2021.47     36.45 o 
   2   8  14       25.58       34.29     16.68 o 
  -2   9  14       10.74       18.37     12.33 o 
  -1   9  14        0.05        4.34     14.50 o 
   0   9  14      243.86      250.99     21.04 o 
   1   9  14      354.87      387.34     31.68 o 
   2   9  14       41.98       27.43     12.88 o 
  -2  10  14       66.83       75.40     10.34 o 
  -1  10  14       10.08       13.99     13.55 o 
   0  10  14      230.53      252.25     15.41 o 
   1  10  14       25.62       22.57     11.70 o 
  -1  11  14        1.50        8.86     10.92 o 
   0  11  14      388.63      427.91     20.17 o 
   1  11  14      254.17      279.80     22.80 o 
  -1  12  14        2.88       -1.78     11.45 o 
   0  12  14      107.52       98.06     10.96 o 
  -3   0  15      796.66      736.56     42.31 o 
  -1   0  15     3389.31     3582.22     61.58 o 
   1   0  15     3252.76     3177.05     68.63 o 
   3   0  15      195.31      201.78     18.29 o 
  -3   1  15      198.35      192.18     20.31 o 
  -2   1  15      229.42      221.70     16.87 o 
  -1   1  15      326.34      339.27     15.32 o 
   0   1  15        0.06       -2.65     11.84 o 
   1   1  15     2027.68     2233.77     63.54 o 
   2   1  15      735.04      712.36     23.88 o 
   3   1  15      287.19      272.08     14.04 o 
  -3   2  15      288.08      283.37     21.36 o 
  -2   2  15       31.34       52.47     12.24 o 
  -1   2  15       68.22       59.82     12.60 o 
   0   2  15      226.28      275.99     20.94 o 
   1   2  15      316.28      331.46     33.93 o 
   2   2  15       27.50       27.89     19.74 o 
   3   2  15      439.99      393.15     24.83 o 
  -3   3  15     1588.91     1576.62     37.12 o 
  -2   3  15       47.82       79.90     15.24 o 
  -1   3  15      210.50      244.64     13.46 o 
   0   3  15     4214.53     5014.51     77.27 o 
   1   3  15       33.38        6.26     26.42 o 
   2   3  15      434.97      382.29     32.05 o 
   3   3  15      709.02      743.06     32.16 o 
  -3   4  15      212.63      212.33     13.67 o 
  -2   4  15      917.43      935.10     28.33 o 
  -1   4  15       21.14       38.14     13.16 o 
   0   4  15      167.44      161.74     16.63 o 
   1   4  15      237.64      261.09     23.44 o 
   2   4  15        9.70       20.27     20.71 o 
   3   4  15        6.08        0.33     15.36 o 
  -3   5  15       15.61        5.21     12.91 o 
  -2   5  15      556.97      534.24     22.92 o 
  -1   5  15     2633.06     2794.96     45.34 o 
   0   5  15     1612.02     1764.50     41.73 o 
   1   5  15      608.82      720.76     54.81 o 
   2   5  15     1024.32      953.62     45.09 o 
   3   5  15        0.03        6.24     13.28 o 
  -3   6  15        0.83        4.45     11.42 o 
  -2   6  15     2891.26     2551.77    132.70 o 
  -1   6  15      103.08       84.96     17.87 o 
   0   6  15        5.67       11.29     15.51 o 
   1   6  15        3.77       -2.78     28.67 o 
   2   6  15     1296.67     1262.25     46.92 o 
   3   6  15        0.80        0.38      9.76 o 
  -3   7  15      418.37      459.59     24.93 o 
  -2   7  15     1108.21      988.26     74.89 o 
  -1   7  15      112.24      117.33     12.22 o 
   0   7  15      899.87      950.69     32.78 o 
   1   7  15       30.92       59.95     35.54 o 
   2   7  15        0.04        0.55     18.13 o 
  -2   8  15      468.44      428.76     19.47 o 
  -1   8  15       41.97       39.04     15.48 o 
   0   8  15       84.37       71.97     30.15 o 
   1   8  15       20.28        4.96     14.94 o 
   2   8  15       71.73       78.90     16.15 o 
  -2   9  15        0.04       -6.52     11.32 o 
  -1   9  15     3177.24     3100.68    179.41 o 
   0   9  15     1034.21     1088.44    149.04 o 
   1   9  15     1324.03     1433.31    111.56 o 
   2   9  15       12.32       24.11     11.24 o 
  -2  10  15       82.94       50.39     13.54 o 
  -1  10  15      218.53      230.57     15.82 o 
   0  10  15      256.81      286.06     15.02 o 
   1  10  15      167.30      164.30     14.95 o 
  -1  11  15       11.63       21.98     12.89 o 
   0  11  15      903.07      897.15     22.87 o 
  -2   0  16     2390.32     2013.14    190.17 o 
   0   0  16     2345.83     2368.36     80.54 o 
   2   0  16       84.61       72.12     17.39 o 
  -3   1  16        0.26       -1.86     17.11 o 
  -2   1  16      907.73      839.11     24.10 o 
  -1   1  16      366.61      379.37     15.03 o 
   0   1  16     2507.46     2843.67    204.83 o 
   1   1  16      881.95      886.07     42.88 o 
   2   1  16     1639.13     1544.09     31.53 o 
   3   1  16       63.95       64.09     12.12 o 
  -3   2  16      149.94      170.54     17.07 o 
  -2   2  16      657.49      650.70     25.52 o 
  -1   2  16    10883.35    10635.71    104.53 o 
   0   2  16     2964.19     3209.53     82.03 o 
   1   2  16      981.05     1044.43     49.96 o 
   2   2  16       11.31       20.71     17.80 o 
   3   2  16       23.90       19.13     12.69 o 
  -3   3  16       11.16       13.14     10.71 o 
  -2   3  16      116.43      123.94     12.83 o 
  -1   3  16        4.87        9.45     13.67 o 
   0   3  16      947.04     1045.70     30.79 o 
   1   3  16       42.08       47.31     16.39 o 
   2   3  16        1.44        5.74     20.95 o 
   3   3  16        4.07        7.04     27.00 o 
  -3   4  16      154.30      169.62     16.28 o 
  -2   4  16     1703.92     1676.62     43.44 o 
  -1   4  16      134.97      160.45     17.36 o 
   0   4  16     2106.74     2291.75     40.67 o 
   1   4  16      674.69      734.50     66.42 o 
   2   4  16      272.42      278.76     19.01 o 
   3   4  16      132.48      150.11     15.74 o 
  -3   5  16      731.40      686.45    158.20 o 
  -2   5  16      209.40      225.58     25.10 o 
  -1   5  16      183.38      199.09     36.36 o 
   0   5  16       26.48       33.66     16.58 o 
   1   5  16     3076.33     3507.32     58.92 o 
   2   5  16       65.64       72.76     22.23 o 
   3   5  16       49.56       57.64     11.59 o 
  -3   6  16       44.33       42.80     15.71 o 
  -2   6  16      352.95      347.58     17.82 o 
  -1   6  16        0.97        2.32     13.14 o 
   0   6  16      291.96      303.96     22.47 o 
   1   6  16     1190.68     1336.58     59.62 o 
   2   6  16       78.94       85.38     20.84 o 
  -3   7  16      911.12      773.74     26.04 o 
  -2   7  16      124.06      124.72     15.49 o 
  -1   7  16      257.60      288.96     25.96 o 
   0   7  16        8.53       -0.46     27.70 o 
   1   7  16      559.18      634.20     42.14 o 
   2   7  16       90.69       98.83     19.18 o 
  -2   8  16       78.38       84.25     14.91 o 
  -1   8  16     1378.79     1459.63     54.46 o 
   0   8  16      173.70      176.92     16.70 o 
   1   8  16      658.22      752.32     26.93 o 
   2   8  16      681.69      654.52     25.90 o 
  -2   9  16       34.45        6.79     14.50 o 
  -1   9  16        5.31        0.11     18.61 o 
   0   9  16       34.31       46.59     11.52 o 
   1   9  16        5.81       -2.17     18.73 o 
  -1  10  16      199.92      166.57     38.28 o 
   0  10  16       22.97       26.01      9.11 o 
   1  10  16        1.81        9.81     13.73 o 
  -1  11  16       33.95       31.89     11.48 o 
   0  11  16      313.52      292.46     18.32 o 
  -3   0  17     2710.21     2794.41     64.80 o 
  -1   0  17       45.94       53.43     35.40 o 
   1   0  17      976.35     1029.19     38.94 o 
   3   0  17      201.16      185.56     12.54 o 
  -3   1  17      145.96      156.74     16.01 o 
  -2   1  17       23.46       27.63     11.73 o 
  -1   1  17      424.03      460.95     15.85 o 
   0   1  17      123.99      135.03     15.13 o 
   1   1  17      280.41      257.88     27.32 o 
   2   1  17      880.83      810.89     22.38 o 
   3   1  17       28.47       19.29      9.72 o 
  -3   2  17       62.32       54.30      9.83 o 
  -2   2  17      857.33      853.12     19.10 o 
  -1   2  17      132.77      150.81     13.45 o 
   0   2  17       31.00        4.50     14.21 o 
   1   2  17      941.75     1063.20     35.41 o 
   2   2  17       85.02       89.91     20.87 o 
   3   2  17       21.90       31.16      8.01 o 
  -3   3  17      131.21      132.31     12.02 o 
  -2   3  17     2053.24     1897.33     88.34 o 
  -1   3  17      213.58      220.77     15.01 o 
   0   3  17       88.58       96.55     14.72 o 
   1   3  17      956.97      874.49    121.69 o 
   2   3  17      368.12      402.19     20.79 o 
   3   3  17      159.64      165.68     13.91 o 
  -3   4  17      217.97      261.96     35.36 o 
  -2   4  17      421.44      442.09     20.71 o 
  -1   4  17      102.58       97.57     19.68 o 
   0   4  17      231.98      243.20     16.75 o 
   1   4  17       39.70       24.26     14.96 o 
   2   4  17        7.86       15.79     13.26 o 
   3   4  17      192.76      189.99     13.51 o 
  -3   5  17      228.55      220.79     19.44 o 
  -2   5  17      461.26      468.32     23.34 o 
  -1   5  17     1615.53     1719.41     60.06 o 
   0   5  17      876.94      890.38     46.17 o 
   1   5  17        0.40       -1.53     11.71 o 
   2   5  17       80.57      101.80     21.35 o 
  -3   6  17      160.54       92.32     12.82 o 
  -2   6  17      270.95      253.99     18.45 o 
  -1   6  17      892.37      912.49     26.00 o 
   0   6  17     3308.85     3506.22    235.73 o 
   1   6  17      362.15      427.79     36.50 o 
   2   6  17      155.33      191.33     22.10 o 
  -2   7  17       79.44       86.24     14.00 o 
  -1   7  17      101.51      126.48     17.17 o 
   0   7  17        5.08       33.00     29.00 o 
   1   7  17      183.07      216.60     28.96 o 
   2   7  17      102.67       93.09     16.70 o 
  -2   8  17      157.45      159.44     20.17 o 
  -1   8  17      234.57      245.29     28.09 o 
   0   8  17      952.99     1134.34     59.74 o 
   1   8  17      413.03      458.20     29.65 o 
   2   8  17      708.63      638.86     21.48 o 
  -2   9  17      376.08      296.33     18.64 o 
  -1   9  17     1454.28     1520.11     45.89 o 
   0   9  17      452.90      491.61     20.86 o 
   1   9  17      104.23      109.40     17.29 o 
  -1  10  17        6.55       17.95     12.60 o 
   0  10  17      374.50      352.20     14.27 o 
  -2   0  18      203.85      231.22     29.42 o 
   0   0  18       23.01       10.07     27.66 o 
   2   0  18        2.02       -5.97     12.68 o 
  -3   1  18      113.97      106.88     12.63 o 
  -2   1  18      359.86      355.42     16.19 o 
  -1   1  18     1465.43     1603.99     34.39 o 
   0   1  18     5565.29     6519.52     66.36 o 
   1   1  18     1442.58     1530.60     32.68 o 
   2   1  18       32.39       31.22     15.44 o 
   3   1  18        0.20       -3.07     11.62 o 
  -3   2  18      548.25      533.24     15.97 o 
  -2   2  18      835.70      762.79     35.20 o 
  -1   2  18     1202.54     1245.17     30.27 o 
   0   2  18       35.84       50.82     13.94 o 
   1   2  18      768.30      722.19     37.80 o 
   2   2  18       57.38       55.08     13.17 o 
   3   2  18       36.43       30.57     12.19 o 
  -3   3  18       27.78       46.47     11.16 o 
  -2   3  18      532.27      494.73     20.20 o 
  -1   3  18        3.75        4.83     12.80 o 
   0   3  18     1370.17     1601.28     34.48 o 
   1   3  18       16.49       14.32     12.33 o 
   2   3  18      156.31      137.86     18.41 o 
  -3   4  18      108.96       82.43     15.33 o 
  -2   4  18     2254.57     2361.92     61.62 o 
  -1   4  18        6.16        7.98     16.70 o 
   0   4  18      142.79      160.09     15.91 o 
   1   4  18      606.90      631.89     21.87 o 
   2   4  18      362.66      432.71     46.67 o 
  -2   5  18      123.46      121.23     12.13 o 
  -1   5  18     3589.67     3689.10     59.64 o 
   0   5  18        1.56        3.89     17.20 o 
   1   5  18     1064.13     1214.99     36.41 o 
   2   5  18      359.87      381.02     18.86 o 
  -2   6  18       64.73       70.66     10.45 o 
  -1   6  18       79.27       73.86     16.83 o 
   0   6  18      216.21      220.22     19.30 o 
   1   6  18       86.38      112.57     24.85 o 
   2   6  18        5.97       11.05     14.51 o 
  -2   7  18        0.05       -4.28     15.24 o 
  -1   7  18      188.11      163.88     15.41 o 
   0   7  18      469.60      594.66     40.39 o 
   1   7  18      206.18      230.05     26.08 o 
   2   7  18        0.85        1.14     10.57 o 
  -2   8  18      548.21      430.62     21.86 o 
  -1   8  18      379.51      409.51     29.54 o 
   0   8  18       80.57       77.38     22.46 o 
   1   8  18        2.49       11.95     14.80 o 
  -1   9  18        5.90       23.33     17.14 o 
   0   9  18      217.66      202.56     12.92 o 
   1   9  18       59.49       41.73     10.35 o 
  -3   0  19      471.06      354.73     22.05 o 
  -1   0  19      521.34      533.87     41.14 o 
   1   0  19      234.34      296.26     33.85 o 
  -3   1  19        1.22        7.12     12.92 o 
  -2   1  19      547.21      494.11     27.09 o 
  -1   1  19        3.54        9.05     16.42 o 
   0   1  19      343.01      338.34     18.56 o 
   1   1  19       41.69       54.07     12.83 o 
   2   1  19      184.67      204.20     27.98 o 
  -3   2  19      197.47      176.61     16.87 o 
  -2   2  19      688.60      663.60     36.81 o 
  -1   2  19     2525.89     2496.13     86.41 o 
   0   2  19       45.36       57.80     13.13 o 
   1   2  19      483.02      527.96     29.41 o 
   2   2  19      354.15      371.31     29.40 o 
  -2   3  19      575.43      604.94     19.73 o 
  -1   3  19       42.25       55.06     12.75 o 
   0   3  19      478.54      524.72     20.85 o 
   1   3  19      870.95      946.87     54.13 o 
   2   3  19      161.68      207.11     17.30 o 
  -2   4  19      272.90      253.90     17.73 o 
  -1   4  19        5.56        5.95     14.97 o 
   0   4  19      254.28      269.63     16.73 o 
   1   4  19      279.77      290.95     15.90 o 
   2   4  19      443.27      485.78     19.26 o 
  -2   5  19       39.60       36.84      9.64 o 
  -1   5  19       52.62       32.16     15.04 o 
   0   5  19      176.25      187.54     22.47 o 
   1   5  19      258.49      269.79     17.53 o 
   2   5  19        3.03        8.75      9.66 o 
  -2   6  19      430.45      382.71     24.68 o 
  -1   6  19      766.45      801.81     27.16 o 
   0   6  19     1081.92     1237.20     63.29 o 
   1   6  19      265.18      275.53     25.90 o 
   2   6  19      225.04      189.26     15.13 o 
  -2   7  19       25.95       29.67     14.45 o 
  -1   7  19        7.27       11.86     10.62 o 
   0   7  19        0.12       -7.30     21.20 o 
   1   7  19      332.09      333.27     22.95 o 
  -1   8  19      445.39      518.34     28.62 o 
   0   8  19      744.27      807.84     34.20 o 
   1   8  19      142.51      138.92     14.49 o 
   0   9  19      104.56       85.32     15.02 o 
  -2   0  20        0.77        4.61     18.39 o 
   0   0  20        8.62       33.23     22.68 o 
   2   0  20       75.52       27.45     19.87 o 
  -2   1  20     1853.72     1776.52     82.08 o 
  -1   1  20     1769.86     1776.56     46.70 o 
   0   1  20     1005.92     1156.72     36.63 o 
   1   1  20       99.37      104.96     21.55 o 
   2   1  20      251.12      321.03     18.19 o 
  -2   2  20       39.62       46.96     20.07 o 
  -1   2  20      724.60      753.24     21.79 o 
   0   2  20      783.25      859.04     46.09 o 
   1   2  20     1121.01     1417.20     36.79 o 
   2   2  20      196.90      256.28     15.95 o 
  -2   3  20      257.72      269.37     15.75 o 
  -1   3  20       44.41       49.87     14.11 o 
   0   3  20      980.87     1032.77     35.00 o 
   1   3  20       23.25       31.02      9.81 o 
   2   3  20      101.10       96.13     13.62 o 
  -2   4  20       82.42       81.14     12.18 o 
  -1   4  20        1.74       16.67     16.82 o 
   0   4  20     1356.75     1372.96     34.94 o 
   1   4  20        0.84       -9.51      9.51 o 
   2   4  20      127.39      118.50      9.72 o 
  -2   5  20        0.09       -5.25     13.78 o 
  -1   5  20     2965.02     3365.65    114.62 o 
   0   5  20       90.92       93.07     14.59 o 
   1   5  20       35.78       50.42     10.81 o 
  -2   6  20       50.16        9.84     11.96 o 
  -1   6  20       57.19       36.31     11.72 o 
   0   6  20       57.70       41.17     12.53 o 
   1   6  20       39.32       43.08     16.09 o 
  -1   7  20      133.82      130.67     27.08 o 
   0   7  20      481.45      516.64     28.13 o 
   1   7  20      471.88      395.93     20.39 o 
  -1   8  20       86.96       71.30     14.27 o 
   0   8  20      381.71      311.27     19.90 o 
  -1   0  21       91.68      108.91     24.19 o 
   1   0  21     2471.59     2710.01     65.30 o 
  -2   1  21      379.76      351.40     67.37 o 
  -1   1  21      490.53      532.22     24.04 o 
   0   1  21        9.59        7.56     14.59 o 
   1   1  21       23.48       29.72     13.42 o 
   2   1  21       92.86      109.41     10.13 o 
  -2   2  21        4.48       -0.45     14.26 o 
  -1   2  21      153.77      184.32     34.39 o 
   0   2  21      109.27      114.80     11.61 o 
   1   2  21       53.28       39.56      8.55 o 
   2   2  21      220.03      251.19     11.96 o 
  -2   3  21       38.79       30.94     17.24 o 
  -1   3  21        2.29       22.54     12.99 o 
   0   3  21      864.33      959.70     23.05 o 
   1   3  21        4.87       12.83      7.88 o 
  -2   4  21        0.11        6.15     12.78 o 
  -1   4  21       61.65       63.67     13.70 o 
   0   4  21      350.57      358.92     19.36 o 
   1   4  21      116.23      108.36      9.42 o 
  -1   5  21      632.48      672.92     21.78 o 
   0   5  21      477.82      516.21     29.66 o 
   1   5  21      426.11      426.50     14.37 o 
  -1   6  21       24.14       17.25      9.47 o 
   0   6  21       12.94        5.97     13.65 o 
   1   6  21       55.93       57.34     11.21 o 
  -1   7  21        1.06      -10.54     10.54 o 
   0   7  21      199.37      205.40     18.10 o 
   0   0  22     1357.54     1388.18     45.71 o 
  -2   1  22      346.07      273.56     16.97 o 
  -1   1  22      275.86      275.11     16.86 o 
   0   1  22      328.70      320.95     17.96 o 
   1   1  22        0.85        8.83     10.96 o 
  -2   2  22      528.23      483.47     20.75 o 
  -1   2  22     2520.18     2232.39     41.44 o 
   0   2  22      418.01      457.38     19.38 o 
   1   2  22      603.51      705.26     20.85 o 
  -1   3  22      149.49      137.18     22.33 o 
   0   3  22       87.70       90.63     13.76 o 
   1   3  22        0.94        9.17      6.86 o 
  -1   4  22       18.28        6.85     10.17 o 
   0   4  22     1203.35     1262.08     36.90 o 
   1   4  22      365.37      318.62     59.64 o 
  -1   5  22       38.92       16.65      7.97 o 
   0   5  22        9.46        8.27      8.15 o 
   0   6  22      262.98      212.42     15.32 o 
  -1   0  23        3.70       27.36     15.22 o 
   1   0  23      285.58      354.15     19.59 o 
  -1   1  23       86.42       97.25     17.44 o 
   0   1  23      140.16      149.03     12.61 o 
   1   1  23        1.32      -10.99     10.99 o 
  -1   2  23      217.91      224.54     20.63 o 
   0   2  23        1.55       -3.76      9.49 o 
   1   2  23       99.29      122.31     13.51 o 
  -1   3  23       11.99        3.26     11.68 o 
   0   3  23       25.39       49.12     13.72 o 
   0   4  23       82.10       90.83     12.50 o 
   0   0  24      897.67      885.26     26.25 o 
   0   1  24      878.35      775.55     25.48 o 
                                                 
